# Supplementary material for: The Specific Carbohydrate Diet and Diet Modification as Induction Therapy for Pediatric Crohn’s Disease: A Randomized Diet Controlled Trial
Source: Nutrients. 2020 Dec 6;12(12):3749. doi: 10.3390/nu12123749 (PMC7762109; doi:10.3390/nu12123749)
Supplement: Supplementary file 1 [file nutrients-12-03749-s001.zip]

Archive with 1 entries (1 files):
- nutrients-1009907-supplementary.csv
