# Supplementary material for: The Specific Carbohydrate Diet and Diet Modification as Induction Therapy for Pediatric Crohn’s Disease: A Randomized Diet Controlled Trial
Source: Nutrients. 2020 Dec 6;12(12):3749. doi: 10.3390/nu12123749 (PMC7762109; doi:10.3390/nu12123749)
Supplement: Supplementary file 1 [file nutrients-12-03749-s001.zip › nutrients-1009907-supplementary.csv]

	P001_B	P001_w12	P005_B	P005_w12	P007_B	P007_w12	P010_B	P010_w12	P015_B	P015_w12
'Nostoc azollae' 0708	43	85	309	92	133	212	202	89	23	190
Streptomyces griseus subsp. griseus NBRC 13350	179	205	532	760	204	454	188	291	28	83
Candidatus Blochmannia vafer str. BVAF	22	101	98	284	146	130	30	173	21	152
Chlorobium chlorochromatii CaD3	45	48	129	200	223	340	87	111	11	325
Chlorobium limicola DSM 245	424	536	747	495	593	360	321	273	254	851
Chlorobium phaeobacteroides BS1	523	680	338	269	242	270	292	227	22	304
Chlorobium phaeobacteroides DSM 266	285	319	326	679	573	603	457	610	806	1377
Chlorobium phaeovibrioides DSM 265	215	523	592	2412	271	575	260	266	264	669
Pelodictyon luteolum DSM 273	318	418	548	1543	766	871	428	543	108	143
Pelodictyon phaeoclathratiforme BU-1	309	470	609	470	296	602	259	388	281	801
Sphaerobacter thermophilus DSM 20745	465	507	202	787	713	725	259	359	71	131
Streptococcus anginosus subsp. whileyi MAS624	790	13	42	147	12	25	136	24	87	35
Streptomyces globisporus C-1027	198	205	12	40	272	313	101	184	2	7
Aequorivita sublithincola DSM 14238	162	295	88	856	169	415	130	205	509	1125
Agrobacterium radiobacter K84	231	169	413	376	591	715	309	404	305	651
Alicyclobacillus acidocaldarius subsp. acidocaldarius DSM 446	362	406	385	649	1075	924	503	631	57	167
Alicyclobacillus acidocaldarius subsp. acidocaldarius Tc-4-1	171	184	128	322	263	294	188	223	110	68
Alistipes finegoldii DSM 17242	15319	15648	3856	15716	89513	513259	68325	1942661	1807	2252
Alistipes shahii WAL 8301	18808	16022	1393	7930	51658	190871	73237	377387	6658	6034
Ammonifex degensii KC4	336	739	54	270	476	422	215	346	28	61
Anaeromyxobacter dehalogenans 2CP-1	153	113	88	56	78	176	198	193	2	27
Anaeromyxobacter dehalogenans 2CP-C	221	266	223	904	196	482	447	394	3	476
Aquiflexum balticum DSM 16537	1343	879	670	1064	367	758	336	1000	1267	1795
Arcobacter butzleri 7h1h	233	61	47	183	71	165	157	142	3	38
Arcobacter butzleri JV22	80	67	60	271	41	112	35	29	607	553
Arcobacter cryaerophilus ATCC 43158	218	154	756	361	157	153	187	94	316	751
Arcobacter molluscorum LMG 25693	142	90	363	289	102	266	284	278	51	211
Arcobacter mytili LMG 24559	429	353	356	256	180	346	182	296	178	141
Arcobacter nitrofigilis DSM 7299	331	250	354	238	315	593	485	416	510	475
Arcobacter suis CECT 7833	99	74	213	204	190	260	102	113	227	565
Arcobacter thereius LMG 24486	147	92	106	86	168	171	89	72	12	148
Arcobacter trophiarum LMG 25534	42	83	160	229	45	205	191	188	83	297
Bacillus amyloliquefaciens	528	474	569	464	490	685	342	434	158	682
Bacillus cereus Rock3-44	286	344	921	564	670	786	618	394	308	940
Bacillus halotolerans	249	533	983	1201	699	863	478	446	1038	2271
Bacillus subtilis subsp. inaquosorum	57	59	205	105	156	224	80	50	80	96
Bacillus thuringiensis MC28	95	41	80	53	93	190	137	46	208	420
Bacillus thuringiensis serovar coreanensis	373	435	92	51	98	61	72	146	7	56
Bacillus velezensis	429	412	1435	992	770	804	543	538	828	1500
Bacteroides coprosuis DSM 18011	12708	7968	190	3764	1594	2837	1698	5658	15635	18839
Bacteroides dorei CL03T12C01	1742721	1608748	27953	35522	155833	341102	1567808	11676392	291186	417109
Bacteroides fragilis 638R	59464	55558	377	5217	11508	23451	11822	40887	16204	12212
Bacteroides fragilis YCH46	37238	31574	387	291	3733	10899	26717	56145	14086	8536
Bacteroides helcogenes P 36-108	457840	293493	2064	23909	11207	34091	17667	38261	68061	89991
Bacteroides ovatus V975	3512	2650	25	10	1388	2987	118	355	11955	5459
Bacteroides salanitronis DSM 18170	142435	107468	1199	36002	22304	45246	13356	39117	95383	127464
Bacteroides thetaiotaomicron VPI-5482	232742	304755	1419	2639	33586	34239	19452	49562	79417	52676
Bacteroides vulgatus ATCC 8482	1012400	1458767	15222	15327	1060678	1904527	1359541	2377386	212599	256129
Barnesiella viscericola DSM 18177	48682	45150	550	24010	16687	33185	7108	26487	51793	49134
Belliella baltica DSM 15883	699	455	473	1782	412	642	306	351	604	726
Bernardetia litoralis DSM 6794	575	391	419	654	286	607	139	137	1607	2375
Bifidobacterium catenulatum subsp. kashiwanohense JCM 15439 = DSM 21854	499	692	2072	1190	9514	1721	48490	1649	215	451
Bifidobacterium kashiwanohense PV20-2	361	1072	1555	769	9668	1488	36249	1354	118	143
Bifidobacterium longum subsp. infantis 157F	809	910	3273	1251	11396	2084	4638	320	0	3
Bifidobacterium longum subsp. longum BBMN68	611	288	1120	477	7653	2053	8161	383	0	2
Bifidobacterium longum subsp. longum F8	866	706	2792	1975	4233	1294	3621	340	21	214
Bifidobacterium longum subsp. longum GT15	619	262	6287	2745	3920	1062	2400	220	2	5
Bifidobacterium longum subsp. longum KACC 91563	996	384	4695	2026	5548	1148	5192	300	0	1
Bifidobacterium pseudolongum subsp. globosum DSM 20092	126	145	132	81	341	204	110	123	18	2256
Caldanaerobacter subterraneus subsp. tengcongensis MB4	232	370	634	1190	304	789	704	560	56	376
Campylobacter jejuni subsp. jejuni CG8421	12085	1975	926	989	6427	6522	4152	879	33	1401
Candidatus Azobacteroides pseudotrichonymphae genomovar. CFP2	335	245	33	2042	91	150	298	670	2157	2600
Candidatus Hamiltonella defensa	78	82	251	150	233	895	170	271	26	69
Candidatus Rhodoluna limnophila	83	192	176	416	85	130	78	44	0	61
Candidatus Rhodoluna planktonica	518	374	58	225	70	108	37	33	1	26
Capnocytophaga ochracea DSM 7271	53	80	5	156	122	32	53	92	773	1209
Cellulophaga algicola DSM 14237	163	232	248	1026	261	610	367	239	41	289
Cellulophaga baltica 18	1653	1041	66	44	49	98	105	57	28	85
Chitinophaga pinensis DSM 2588	1043	975	566	2166	724	924	714	1019	1523	3006
Chlamydia felis Fe/C-56	86	48	332	84	101	100	111	47	236	469
Chlorobaculum parvum NCIB 8327	184	285	348	1782	324	321	276	298	323	222
Chlorobaculum tepidum TLS	70	60	87	592	306	273	95	164	65	293
Chloroflexus aggregans DSM 9485	122	196	137	224	159	257	169	269	375	417
Chloroherpeton thalassium ATCC 35110	776	745	162	475	369	538	487	916	175	370
Clavibacter michiganensis subsp. michiganensis NCPPB 382	351	276	35	34	92	136	99	204	3	13
Clostridium botulinum A3 str. Loch Maree	179	118	464	618	128	233	191	144	45	871
Clostridium botulinum B str. Eklund 17B (NRP)	257	477	1173	784	419	762	472	434	95	534
Clostridium saccharoperbutylacetonicum N1-4(HMT)	197	271	1712	1364	837	1468	1207	894	644	1450
Corallococcus coralloides DSM 2259	505	635	301	458	569	695	333	501	25	98
Crinalium epipsammum PCC 9333	274	242	318	356	374	543	301	138	34	108
Croceibacter atlanticus HTCC2559	252	175	93	154	219	658	180	227	112	143
Crocosphaera subtropica ATCC 51142	131	115	224	362	405	1108	518	340	262	582
Cyanobacterium aponinum PCC 10605	425	520	329	370	257	5871	371	455	166	271
Cyclobacterium marinum DSM 745	782	659	65	666	809	957	385	432	859	490
Cytophaga hutchinsonii ATCC 33406	1065	856	452	1000	597	620	408	408	695	1209
Desulfocurvibacter africanus subsp. africanus str. Walvis Bay	636	558	287	295	458	701	344	1041	14	131
Dokdonia donghaensis DSW-1	99	31	261	99	237	226	57	54	240	350
Dyadobacter fermentans DSM 18053	1561	1448	998	3360	654	1010	691	1194	200	512
Echinicola vietnamensis DSM 17526	858	624	613	1950	499	592	607	814	1456	2151
Elizabethkingia anophelis NUHP1	805	579	5	20	97	149	134	61	210	100
Enterobacter cloacae subsp. dissolvens SDM	265	68	491	99	113	190	351	175	66	173
Exiguobacterium antarcticum B7	138	265	612	474	573	571	441	297	271	964
Exiguobacterium sibiricum 255-15	148	298	517	490	399	431	450	337	314	551
Fibrella aestuarina BUZ 2	504	856	274	2838	646	1000	1060	2032	535	509
Fibrobacter succinogenes subsp. succinogenes S85	1253	1218	2031	2741	1505	1573	1313	1416	605	707
Flavobacterium branchiophilum FL-15	289	381	276	249	301	880	199	271	1011	1137
Flavobacterium indicum GPTSA100-9 = DSM 17447	226	123	543	724	300	514	351	249	429	839
Flavobacterium johnsoniae UW101	1620	1084	978	830	748	962	508	506	2281	2713
Fluviicola taffensis DSM 16823	1020	696	257	1499	118	453	288	386	672	1282
Formosa agariphila KMM 3901	183	154	677	533	190	243	383	222	896	2327
Geminocystis herdmanii PCC 6308	252	218	291	959	321	617	728	623	137	365
Gloeobacter kilaueensis JS1	447	427	78	636	317	479	221	555	218	127
Gloeobacter violaceus PCC 7421	306	343	381	1250	468	496	158	566	44	74
Gloeothece citriformis PCC 7424	47	154	170	156	375	592	254	296	280	657
Gloeothece verrucosa PCC 7822	530	332	529	478	346	392	302	431	734	1134
Gramella flava JLT2011	429	325	87	1498	357	668	366	531	805	937
Gramella forsetii KT0803	189	228	610	838	278	680	327	360	603	979
Haliangium ochraceum DSM 14365	638	804	1191	1511	1040	1565	952	1326	138	111
Haliscomenobacter hydrossis DSM 1100	1192	776	156	3936	667	755	606	811	770	1001
Halothece sp. PCC 7418	131	520	144	103	218	434	142	240	507	841
Hymenobacter swuensis DY53	596	400	239	922	393	513	495	517	113	124
Ignavibacterium album JCM 16511	439	452	297	404	599	790	610	769	848	1122
Lactobacillus casei subsp. casei ATCC 393	52	50	274	697	368	123	521	316	2	190
Lactobacillus coryniformis subsp. coryniformis KCTC 3167 = DSM 20001	46	62	281	58	117	68	94	38	103	254
Lactobacillus coryniformis subsp. torquens DSM 20004 = KCTC 3535	83	169	204	457	82	192	101	91	30	164
Lactobacillus delbrueckii subsp. bulgaricus ATCC BAA-365	14	3467	225	100	151	61	241	100	1	48
Lactococcus lactis subsp. cremoris A76	303	356	145	503	2141	1414	719	1182	97	183
Lactococcus lactis subsp. lactis IO-1	139	258	284	144	75	27	202	50	12	333
Lactococcus lactis subsp. lactis KLDS 4.0325	10	17	10	62	35	33	16	338	24	1963
Leadbetterella byssophila DSM 17132	1038	993	153	979	394	632	362	285	991	755
Leifsonia xyli subsp. cynodontis DSM 46306	29	37	132	91	238	310	228	228	4	39
Leifsonia xyli subsp. xyli str. CTCB07	118	220	153	84	158	200	60	102	9	11
Leuconostoc gelidum subsp. gasicomitatum KG16-1	16	154	258	439	103	92	137	122	27	68
Leuconostoc mesenteroides subsp. mesenteroides ATCC 8293	15	17	7	365	83	148	220	199	1	0
Marivirga tractuosa DSM 4126	217	257	293	444	234	332	232	616	135	485
Melioribacter roseus P3M-2	1045	666	273	1105	389	809	507	1063	434	949
Melittangium boletus DSM 14713	570	571	47	611	671	804	592	940	106	67
Moorea producens JHB	94	79	40	111	33	143	143	189	21	233
Moorea producens PAL-8-15-08-1	108	81	92	1168	73	114	39	48	43	49
Mucilaginibacter paludis DSM 18603	916	842	574	894	724	847	336	646	792	1054
Muricauda ruestringensis DSM 13258	781	916	286	1090	190	331	257	177	212	308
Mycobacterium colombiense CECT 3035	819	763	396	305	422	544	311	475	49	76
Myroides odoratus DSM 2801	170	138	60	299	146	202	324	443	405	747
Myxococcus fulvus 124B02	368	425	193	1195	387	638	675	1255	293	280
Myxococcus stipitatus DSM 14675	885	994	103	459	672	1234	585	801	12	164
Neorhizobium galegae bv. officinalis bv. officinalis str. HAMBI 1141	533	362	148	667	246	272	195	224	43	87
Neorhizobium galegae bv. orientalis str. HAMBI 540	134	101	330	219	715	666	293	444	139	439
Niabella soli DSM 19437	1531	971	322	1802	438	690	421	748	1648	1775
Niastella koreensis GR20-10	1424	1166	815	1759	614	1007	621	1360	396	744
Nonlabens dokdonensis DSW-6	187	187	370	1608	679	609	319	150	1071	2275
Nonlabens marinus S1-08	225	175	130	356	155	386	218	377	312	548
Odoribacter splanchnicus DSM 20712	510	288	3	9	9	13	57	137	38	44
Ornithobacterium rhinotracheale ORT-UMN 88	132	130	7	8	439	46	577	5425	0	0
Oscillatoria acuminata PCC 6304	107	108	168	477	83	184	207	136	65	303
Oscillatoria nigro-viridis PCC 7112	110	190	221	846	425	508	373	181	71	286
Owenweeksia hongkongensis DSM 17368	616	387	358	420	241	619	303	261	865	1425
Paenibacillus riograndensis SBR5	613	1458	1629	1417	1787	1927	1123	1081	477	1460
Paludibacter propionicigenes WB4	4403	3203	268	3982	622	1585	1277	2323	5472	8402
Parabacteroides distasonis ATCC 8503	40937	36272	1034	2686	111604	171309	26895	78013	289113	268998
Paraprevotella xylaniphila YIT 11841	323944	253844	1501	43433	16442	74783	16995	53021	248886	230624
Pedobacter heparinus DSM 2366	1240	996	501	918	371	627	623	458	2229	1916
Planktothrix agardhii NIVA-CYA 126/8	129	60	177	416	174	166	173	308	515	987
Porphyromonas asaccharolytica DSM 20707	1979	1116	106	3944	471	716	21181	1428	758	1137
Porphyromonas gingivalis AJW4	92	86	3	525	9	28	168	310	2	4
Prevotella dentalis DSM 3688	14333	13957	1752	556534	1763	3012	2999	4789	3468	4718
Prevotella denticola F0289	2002	1887	441	310714	464	762	926	1706	737	1094
Prevotella fusca JCM 17724	5482	4843	995	316510	830	1408	1613	2333	2824	4002
Prevotella intermedia ATCC 25611 = DSM 20706	1650	1129	185	127641	196	359	554	977	653	626
Prevotella ruminicola 23	6305	5371	1328	99137	1174	1690	1921	4008	4644	7191
Prevotella scopos JCM 17725	3398	2966	668	228273	717	1067	1451	1917	3431	4528
Prevotella sp. oral taxon 299 str. F0039	2031	1680	369	105194	452	657	952	747	2670	3542
Prochlorococcus marinus subsp. marinus str. CCMP1375	34	41	63	243	238	589	183	113	13	21
Prochlorococcus marinus subsp. pastoris str. CCMP1986	40	124	126	455	35	145	62	65	9	275
Prosthecochloris aestuarii DSM 271	226	243	513	305	324	442	258	124	270	722
Pseudomonas stutzeri DSM 10701	73	72	281	542	310	359	171	393	37	51
Pseudomonas stutzeri RCH2	63	48	97	98	127	247	131	235	29	55
Pseudomonas syringae CC1557	206	130	207	162	237	237	280	338	15	96
Pseudomonas syringae pv. syringae	161	183	595	420	321	299	293	399	268	472
Pseudopedobacter saltans DSM 12145	1264	943	474	872	518	503	581	851	2225	3773
Psychroflexus torquis ATCC 700755	473	378	186	2449	211	371	269	264	108	608
Rhizobium etli bv. mimosae str. Mim1	155	153	90	51	184	402	86	131	78	86
Rhizobium leguminosarum bv. trifolii CB782	140	194	17	359	191	313	179	149	56	343
Rhizobium leguminosarum bv. trifolii WSM1325	523	746	47	237	333	536	350	218	51	50
Rhizobium leguminosarum bv. trifolii WSM1689	81	106	185	249	288	268	162	174	71	76
Rhizobium leguminosarum bv. trifolii WSM2304	193	234	185	141	297	363	380	676	46	44
Rhizobium leguminosarum bv. viciae 3841	187	261	179	158	148	242	72	294	4	90
Rickettsia felis URRWXCal2	100	96	93	749	18	55	6	80	147	151
Rippkaea orientalis PCC 8802	57	7	293	58	74	37	5	3	203	396
Robiginitalea biformata HTCC2501	590	432	179	509	303	494	221	587	97	174
Roseiflexus castenholzii DSM 13941	333	738	256	1656	555	772	593	796	368	1172
Saprospira grandis str. Lewin	312	435	116	1632	177	225	262	325	137	279
Selenomonas ruminantium subsp. lactilytica TAM6421	3757	5085	3854	4659	5311	5645	3088	3538	4830	6140
Siansivirga zeaxanthinifaciens CC-SAMT-1	95	55	242	1547	165	263	320	318	1187	1095
Sinorhizobium fredii NGR234	124	196	277	1369	206	205	184	230	16	42
Sinorhizobium fredii USDA 257	77	122	330	377	141	415	37	100	91	60
Solitalea canadensis DSM 3403	849	1054	369	944	626	1163	577	986	2339	2762
Sorangium cellulosum So ce56	555	616	281	557	739	1066	678	1070	216	184
Sorangium cellulosum So0157-2	313	325	730	1317	538	762	525	1131	128	678
Stigmatella aurantiaca DW4/3-1	561	518	507	764	614	830	786	1151	36	140
Streptococcus anginosus C238	1406	45	314	162	34	86	251	72	19	115
Streptococcus constellatus subsp. pharyngis	258	68	288	879	84	115	314	295	52	130
Streptococcus dysgalactiae subsp. equisimilis	758	77	282	200	40	125	137	57	58	664
Streptococcus equi subsp. zooepidemicus	1501	639	1757	1748	1681	1540	1002	672	1896	1600
Streptococcus infantarius subsp. infantarius CJ18	146	425	881	733	366	359	330	257	135	255
Streptococcus intermedius B196	971	141	532	940	231	292	847	449	179	231
Streptococcus intermedius C270	312	62	93	414	59	59	74	67	48	35
Streptococcus pyogenes MGAS2096	181	955	21	577	2146	2079	1431	1520	17	36
Streptomyces anulatus	365	530	370	627	264	290	228	366	12	71
Streptomyces globisporus	54	44	65	877	59	155	83	106	4	9
Streptomyces peucetius subsp. caesius ATCC 27952	176	194	311	1292	293	553	290	522	10	139
Streptomyces roseochromogenus subsp. oscitans DS 12.976	278	315	205	610	116	189	285	396	10	73
Syntrophomonas wolfei subsp. wolfei str. Goettingen G311	186	553	717	631	577	1111	561	431	167	690
Tannerella forsythia 3313	303	297	186	66469	146	186	396	708	661	879
Tannerella forsythia 92A2	807	496	10	2188	111	520	124	284	643	1031
Tannerella forsythia KS16	1878	2002	11	6007	141	162	272	483	963	862
Thermaerobacter marianensis DSM 12885	760	878	486	917	817	1178	576	716	410	476
Thermoanaerobacter mathranii subsp. mathranii str. A3	16	312	172	285	44	71	96	115	13	8
Trichodesmium erythraeum IMS101	311	222	313	226	363	731	318	319	1361	1312
Zunongwangia profunda SM-A87	1269	875	310	909	690	1087	458	1206	2524	1408
[Arcobacter] porcinus	59	154	194	174	116	261	538	299	20	156
[Bacillus] selenitireducens MLS10	518	408	1784	2536	1017	1059	1058	656	1040	2172
[Clostridium] saccharolyticum WM1	8419	15887	83432	42637	32258	36188	40966	22538	13064	35731
[Clostridium] scindens ATCC 35704	107534	58154	67666	479993	99661	112239	111726	61768	33195	221500
[Clostridium] sphenoides JCM 1415	8274	15555	87574	33562	27281	28785	21997	14583	14550	41927
[Eubacterium] cellulosolvens 6	7648	15191	32371	27738	32221	26102	30048	16260	13069	33286
[Eubacterium] eligens ATCC 27750	44172	33722	58690	186169	101912	2085661	587431	344444	36391	626409
[Eubacterium] rectale ATCC 33656	2974448	114847	388445	244211	754026	745837	1933986	972858	233770	536793
Acaryochloris marina MBIC11017	200	438	264	281	171	317	179	191	25	307
Acetobacterium woodii DSM 1030	1211	1673	2693	1986	1812	1949	1626	1343	619	2591
Acetohalobium arabaticum DSM 5501	178	324	1059	1130	322	666	508	425	239	770
Acholeplasma palmae J233	91	216	568	649	159	224	167	203	63	167
Acidaminococcus fermentans DSM 20731	2759	3752	2675	2877	5034	4998	2809	2938	2856	4403
Acidaminococcus intestini RyC-MR95	1498	3205	2099	4780	2469	3255	1514	1617	2661	2729
Acidianus sulfidivorans JP7	142	125	109	153	93	247	142	146	518	300
Acidothermus cellulolyticus 11B	205	151	562	475	372	461	210	359	324	118
Actinomyces sp. oral taxon 171 str. F0337	407	278	1844	815	349	711	561	456	162	61
Actinomyces sp. oral taxon 848 str. F0332	293	450	1022	1458	419	469	298	302	29	69
Actinoplanes friuliensis DSM 7358	453	499	506	935	744	1415	430	855	139	112
Actinoplanes missouriensis 431	424	601	390	772	1465	1576	926	1096	70	195
Actinoplanes teichomyceticus ATCC 31121	388	475	273	982	351	406	368	426	6	94
Actinosynnema mirum DSM 43827	89	178	630	64	74	152	192	154	5	20
Adlercreutzia equolifaciens DSM 19450	3536	4726	2097	3622	134861	646275	88026	157948	176	392
Aequorivita sp. H23M31	252	189	80	698	284	312	265	146	493	998
Aerococcus urinae ACS-120-V-Col10a	821	93	422	442	293	355	186	192	256	221
Aeromicrobium marinum DSM 15272	372	531	33	150	292	346	109	172	263	193
Aeromonas salmonicida subsp. salmonicida A449	11	7	101	30	220	1591	90	13	0	0
Agrobacterium fabrum	134	471	134	473	400	309	242	226	265	386
Agrobacterium tumefaciens	1353	1648	2621	4184	2421	3181	1676	2353	1634	2989
Agrobacterium vitis S4	157	259	144	330	616	644	298	355	95	422
Algibacter alginicilyticus	296	217	422	504	202	626	521	1052	513	676
Algoriphagus machipongonensis	706	423	100	499	81	251	188	328	866	1862
Algoriphagus sp. M8-2	285	297	147	548	203	228	455	471	472	1118
Alicyclobacillus acidocaldarius subsp. acidocaldarius	205	439	63	30	188	296	222	243	3	15
Alistipes sp. 3BBH6	8509	8362	2877	5871	246342	1953509	12013	65674	459	585
Alistipes sp. 5CBH24	4632	4985	224	764	19786	54368	22023	77819	1737	908
Alistipes sp. 5CPEGH6	55265	44187	1796	9071	41490	127361	117197	412538	32085	25471
Alistipes sp. 6CPBBH3	14709	11501	496	1063	16298	51612	38315	140168	17624	9581
Alistipes sp. Marseille-P5997	8362	7127	1952	10916	29842	80374	87430	311843	8497	12998
Alkaliphilus metalliredigens QYMF	978	1309	2627	1855	1624	2138	1455	1086	1225	2571
Alkaliphilus oremlandii OhILAs	774	1242	2151	2253	1422	3039	1138	735	413	2417
Alkalitalea saponilacus	1064	1096	848	1642	881	1204	396	637	3366	4601
Aminipila sp. JN-39	1330	4000	3912	8004	4472	6785	3054	2809	1170	5479
Amphibacillus xylanus NBRC 15112	328	784	1358	1359	733	752	772	468	1309	1994
Amycolatopsis methanolica 239	770	744	144	154	375	863	320	927	142	297
Anabaena cylindrica PCC 7122	584	722	253	662	176	612	196	285	106	296
Anabaenopsis circularis NIES-21	116	175	259	221	73	212	125	77	407	684
Anaerococcus prevotii DSM 20548	4624	532	659	1417	974	973	1287	702	492	1016
Anaerolinea thermophila UNI-1	408	668	545	1413	668	631	324	424	536	649
Anaeromyxobacter sp. Fw109-5	433	403	742	753	410	475	437	506	22	48
Anaerotignum propionicum DSM 1682	2081	4234	6256	17910	10722	19993	3926	3022	2485	8722
Aneurinibacillus soli	459	718	1583	1077	1055	890	654	551	705	1803
Aneurinibacillus sp. XH2	244	865	629	868	1091	1443	670	816	276	915
Anoxybacillus flavithermus WK1	227	96	635	879	301	249	227	146	88	463
Antarcticibacterium flavum	583	360	369	416	346	251	219	245	451	1056
Apibacter sp. HY041	576	694	234	855	198	427	170	275	1185	2054
Aquimarina sp. AD1	307	254	260	1010	396	547	583	312	205	390
Aquimarina sp. AD10	891	859	516	727	270	781	244	434	347	758
Aquimarina sp. BL5	371	422	190	766	359	391	284	327	569	897
Arachidicoccus sp. BS20	759	710	472	1021	651	1359	333	521	801	1512
Arachidicoccus sp. KIS59-12	821	728	161	2776	220	288	327	1148	2416	2821
Archangium gephyra	958	1531	319	941	1081	1526	981	1319	20	212
Arcobacter anaerophilus	128	166	255	557	212	447	292	143	46	461
Arcobacter bivalviorum	301	250	646	650	277	423	1001	1131	228	659
Arcobacter butzleri	308	187	479	169	341	449	230	220	27	343
Arcobacter cryaerophilus	4	9	69	775	33	18	15	29	4	275
Arcobacter ellisii	171	108	630	573	624	1041	405	268	63	226
Arcobacter halophilus	91	68	309	201	131	240	308	277	357	812
Arcobacter marinus	110	274	470	347	181	821	339	244	412	171
Arcobacter pacificus	166	239	269	541	296	449	358	231	482	315
Arcobacter skirrowii	62	38	228	44	315	725	188	277	131	479
Arcobacter sp. L	237	175	319	432	110	365	275	146	136	327
Arcobacter sp. PSE-93	98	151	230	92	105	205	97	117	59	107
Arcticibacterium luteifluviistationis	361	405	429	429	502	657	547	505	2129	2781
Arenibacter algicola	1219	1092	517	2036	193	273	287	264	633	1540
Atopobium parvulum DSM 20469	428	1027	2579	1069	1169	1309	699	547	576	1850
Aureitalea sp. RR4-38	127	199	28	1672	174	226	180	240	639	887
Azotobacter chroococcum NCIMB 8003	98	102	150	776	46	159	64	67	390	466
Bacillus altitudinis	359	501	175	430	713	582	346	302	78	632
Bacillus anthracis	38	55	189	1056	85	101	120	181	17	54
Bacillus atrophaeus	235	238	450	319	450	450	588	294	964	2313
Bacillus cellulosilyticus DSM 2522	214	296	539	486	438	488	532	401	54	1115
Bacillus cereus	653	852	1750	1916	1569	2134	1420	1023	891	2230
Bacillus coagulans 2-6	165	166	367	272	319	346	195	142	27	134
Bacillus cytotoxicus	410	422	1564	936	1137	978	862	634	1012	2700
Bacillus infantis NRRL B-14911	573	1159	2289	4420	1441	1410	1229	935	743	2618
Bacillus lehensis G1	254	387	633	1100	567	1121	531	299	133	1024
Bacillus licheniformis	134	302	594	365	211	328	207	325	55	276
Bacillus megaterium Q3	45	71	14	155	77	133	73	94	474	631
Bacillus megaterium WSH-002	69	87	322	218	232	180	164	105	41	287
Bacillus methanolicus MGA3	210	347	552	810	697	982	336	391	174	918
Bacillus mycoides	252	359	806	597	506	645	333	278	53	1292
Bacillus oceanisediminis 2691	597	939	2352	1447	1252	1115	860	827	2497	3596
Bacillus paralicheniformis	52	226	180	368	274	314	516	350	96	175
Bacillus pseudofirmus OF4	348	303	896	1245	598	696	489	259	386	1096
Bacillus pseudomycoides	538	506	2134	1548	1047	1182	810	645	886	2207
Bacillus simplex NBRC 15720 = DSM 1321	112	375	339	578	197	426	304	236	173	352
Bacillus sonorensis	641	816	1063	2081	1219	1442	1136	809	664	1419
Bacillus subtilis	659	1180	1516	2554	907	1378	805	796	543	1381
Bacillus thuringiensis	878	768	1649	1632	936	1463	736	756	838	2304
Bacillus vallismortis	267	258	1076	481	631	464	291	271	1094	2095
Bacillus wiedmannii	40	93	332	170	203	133	214	113	21	218
Bacteroidales bacterium CF	541	220	226	1711	563	1074	406	1108	286	516
Bacteroides caccae	620692	630754	10047	20575	644717	1811646	329222	1465399	284944	216061
Bacteroides caecimuris	623553	394704	3852	11804	197953	273414	137948	481763	824516	390781
Bacteroides cellulosilyticus	458521	311062	5178	22116	236223	592749	29710	84508	125596	149127
Bacteroides fragilis	1719209	1635065	12615	51579	213366	571419	572870	1714426	975369	663465
Bacteroides heparinolyticus	279638	211676	1565	54019	11465	40555	14829	32293	33845	46184
Bacteroides ovatus	1911986	715620	11899	16672	1115084	1938085	223909	699762	12595862	5293756
Bacteroides sp. A1C1	2524112	2674053	13989	21439	282007	1033906	372689	1120727	124488	91860
Bacteroides thetaiotaomicron	625881	705392	3977	13763	57173	112450	38980	103211	289619	208239
Bacteroides uniformis	7598483	8890710	42392	44503	732966	3129275	1162995	2921307	58356	73427
Bacteroides vulgatus	2617215	4001165	45566	46810	4053617	7934621	3485060	4876094	657491	857533
Bacteroides xylanisolvens	3092528	1426111	18297	21012	1199602	1281389	815593	2664686	4797008	1717351
Bacteroides zoogleoformans	198235	132461	987	97519	5045	16184	7329	19461	34557	46772
Beijerinckia indica subsp. indica ATCC 9039	180	183	105	295	293	366	123	193	66	112
Beutenbergia cavernae DSM 12333	462	501	430	301	166	404	161	308	7	104
Bifidobacterium actinocoloniiforme DSM 22766	339	403	140	291	525	587	424	402	108	95
Bifidobacterium adolescentis ATCC 15703	319	480	306	966	93554	12890	6045	474	265	443
Bifidobacterium angulatum DSM 20098 = JCM 7096	137	123	254	217	3223	592	6140	239	4	15
Bifidobacterium animalis subsp. animalis	124	135	180	1072	601	416	639	267	1	304
Bifidobacterium bifidum BGN4	2572	1590	55	15	402	81	2727	147	3	5
Bifidobacterium bifidum PRL2010	6107	3809	104	88	1914	214	6004	564	52	194
Bifidobacterium bifidum S17	6032	3985	103	22	1421	198	4669	29	11	9
Bifidobacterium breve 689b	1576	3034	1665	228	265	499	971	433	15	1663
Bifidobacterium breve ACS-071-V-Sch8b	143	151	218	38	141	99	54	88	3	1290
Bifidobacterium breve JCM 7017	13	27	48	142	1585	321	498	84	82	732
Bifidobacterium breve JCM 7019	371	248	207	65	435	118	2129	151	1	84
Bifidobacterium catenulatum DSM 16992 = JCM 1194 = LMG 11043	1998	1881	3606	719	5838	1616	42938	2101	8	331
Bifidobacterium catenulatum subsp. kashiwanohense	40	53	9	23	332	71	4446	183	2	1
Bifidobacterium longum DJO10A	988	456	2947	1347	6645	1553	10480	466	3	23
Bifidobacterium longum E18	842	420	2245	988	4364	890	3850	409	2	2
Bifidobacterium longum NCC2705	614	248	1351	650	3440	600	4222	259	35	12
Bifidobacterium longum subsp. infantis	11294	5284	20471	9986	28269	16858	16764	4190	94	3088
Bifidobacterium longum subsp. longum	4928	2230	11755	5205	32480	5151	41698	2414	4	70
Bifidobacterium pseudocatenulatum DSM 20438 = JCM 1200 = LMG 10505	1662	1899	1799	1536	6516	3540	535792	15871	34	145
Bifidobacterium pseudolongum PV8-2	62	140	36	108	159	191	202	120	22	5383
Bifidobacterium scardovii JCM 12489 = DSM 13734	1684	1503	1146	1121	4486	1925	2321	1456	192	306
Bifidobacterium thermophilum RBL67	289	754	796	1247	5446	1647	1468	1191	131	799
Blastococcus saxobsidens DD2	305	402	183	256	367	558	610	808	151	136
Blautia hansenii DSM 20583	139336	112517	123870	110414	112276	92661	98261	49688	32679	128110
Brachybacterium faecium DSM 4810	171	152	310	221	272	360	326	518	6	26
Brevibacillus brevis NBRC 100599	125	85	250	149	197	230	102	94	86	149
Brevibacillus brevis X23	108	505	329	466	212	225	88	103	397	742
Buchnera aphidicola str. Ak (Acyrthosiphon kondoi)	111	40	39	32	45	80	15	18	632	305
Burkholderia ambifaria AMMD	144	146	127	797	134	135	95	251	3	18
Burkholderia ambifaria MC40-6	71	54	167	66	42	51	131	671	116	57
Burkholderia cepacia GG4	47	89	240	797	53	102	114	139	9	13
Burkholderia cepacia JBK9	278	362	260	340	300	369	101	105	7	14
Burkholderia pseudomallei HBPUB10134a	10	5	0	0	7	6	0	1	782	1223
Butyricimonas faecalis	198460	196654	2232	5898	71659	194712	71751	214824	125530	137310
Butyrivibrio proteoclasticus B316	5933	10323	19514	37057	17040	18821	14743	10069	13038	32399
Caldicellulosiruptor bescii DSM 6725	53	128	254	177	148	301	201	211	46	132
Caldicellulosiruptor hydrothermalis 108	115	167	304	520	247	413	576	374	91	540
Caldicellulosiruptor kronotskyensis 2002	185	399	330	431	158	344	307	288	70	542
Caldicellulosiruptor lactoaceticus 6A	119	116	38	397	110	136	87	52	57	39
Caldicellulosiruptor obsidiansis OB47	260	505	336	651	550	546	554	383	185	683
Caldicellulosiruptor owensensis OL	213	315	368	762	350	754	816	426	399	980
Caldicellulosiruptor saccharolyticus DSM 8903	146	250	505	228	395	300	147	190	206	429
Caldilinea aerophila DSM 14535 = NBRC 104270	778	839	1152	1535	544	647	413	616	302	408
Caldisericum exile AZM16c01	71	132	461	329	133	194	176	149	9	726
Caldisphaera lagunensis DSM 15908	47	53	159	171	82	178	109	79	50	78
Calothrix brevissima NIES-22	73	323	244	308	71	154	146	148	103	350
Calothrix parasitica NIES-267	379	457	926	717	677	839	828	527	669	1065
Calothrix sp. PCC 6303	121	215	190	207	263	466	255	279	240	649
Caminibacter mediatlanticus TB-2	212	264	491	367	355	516	325	254	238	540
Campylobacter avium LMG 24591	61	85	106	167	89	381	100	212	20	311
Campylobacter concisus 13826	28	79	189	412	24	35	92	110	26	144
Campylobacter cuniculorum DSM 23162 = LMG 24588	89	110	153	202	252	320	270	192	612	1139
Campylobacter curvus 525.92	115	98	47	49	172	243	145	93	3	65
Campylobacter fetus subsp. testudinum	42	66	183	300	142	175	121	48	52	141
Campylobacter hominis ATCC BAA-381	87	172	144	143	245	647	1598	191	80	169
Campylobacter jejuni subsp. doylei	40	18	296	1225	36	52	35	28	6	11
Campylobacter jejuni subsp. jejuni	286	38	10	136	90	86	51	14	256	51
Campylobacter lanienae NCTC 13004	16	275	71	291	24	121	25	68	45	95
Campylobacter pinnipediorum subsp. pinnipediorum	26	58	188	1204	160	206	112	135	90	122
Campylobacter ureolyticus RIGS 9880	175	115	164	161	162	224	401	97	16	148
Candidatus Azobacteroides pseudotrichonymphae	115	94	220	758	62	404	99	102	475	467
Candidatus Desulforudis audaxviator MP104C	163	260	334	330	414	757	562	599	17	150
Candidatus Gullanella endobia	78	48	184	359	49	99	294	109	186	47
Candidatus Hoaglandella endobia	62	42	39	23	50	91	30	48	788	1223
Candidatus Methanomassiliicoccus intestinalis Issoire-Mx1	242	360	595	574	377	427	286	312	150	848
Candidatus Protochlamydia amoebophila UWE25	98	76	73	199	138	250	73	114	84	217
Capnocytophaga canimorsus	1483	1193	133	1489	247	437	227	401	1504	2084
Capnocytophaga cynodegmi	214	166	141	373	74	295	373	385	1133	1666
Capnocytophaga gingivalis	1168	563	86	1058	94	301	224	466	585	1205
Capnocytophaga haemolytica	301	662	24	1715	170	718	290	534	281	390
Capnocytophaga leadbetteri	827	580	160	2323	177	242	154	191	1071	1636
Capnocytophaga sp. ChDC OS43	708	533	229	329	58	199	119	136	222	421
Capnocytophaga sp. H2931	511	281	302	68	158	137	54	41	148	219
Capnocytophaga sp. H4358	130	61	52	5	23	29	6	6	374	553
Capnocytophaga sp. oral taxon 323	345	532	64	174	53	138	95	242	47	67
Capnocytophaga sp. oral taxon 864	23	17	12	861	13	70	248	504	113	94
Capnocytophaga sp. oral taxon 878	442	565	206	2128	541	409	372	426	1524	2128
Capnocytophaga sputigena	1571	1160	189	2699	376	727	422	352	2774	2912
Capnocytophaga stomatis	460	409	372	481	292	309	435	653	2302	3953
Carboxydocella thermautotrophica	635	658	1586	2105	852	1250	706	786	1254	1895
Carboxydothermus hydrogenoformans Z-2901	193	389	314	548	544	875	512	491	324	713
Carnobacterium inhibens subsp. gilichinskyi	126	145	558	686	271	620	348	393	500	1111
Catenulispora acidiphila DSM 44928	1334	1410	205	279	834	713	747	1293	154	88
Cellulomonas flavigena DSM 20109	199	376	437	1565	186	350	244	342	5	57
Cellulomonas gilvus ATCC 13127	280	321	660	307	594	498	285	469	293	559
Cellulophaga baltica	372	237	159	117	83	415	47	46	972	1273
Cellulophaga lytica	230	351	471	1105	401	648	471	352	1278	1338
Cellulosilyticum lentocellum DSM 5427	360	412	7124	1372	531	946	697	628	136	1657
Chamaesiphon minutus PCC 6605	125	232	118	1180	319	406	643	594	195	753
Changchengzhania lutea	159	95	257	2308	138	292	260	341	1250	1963
Chitinophaga caeni	974	622	322	2752	287	383	419	765	1746	2120
Chitinophaga pinensis	2627	2200	286	2466	1177	1294	587	1182	1177	1155
Chitinophaga sp. MD30	1142	835	788	675	557	655	348	497	2013	2891
Chlamydia suis	52	292	133	60	74	106	94	123	39	75
Chlorobaculum limnaeum	96	112	572	1416	370	478	395	544	103	122
Chloroflexus aurantiacus	327	775	565	545	478	539	237	352	586	913
Chondrocystis sp. NIES-4102	85	109	128	463	206	338	295	159	115	499
Chondromyces crocatus	399	527	439	1774	852	1012	583	850	130	244
Chroococcidiopsis thermalis PCC 7203	130	96	177	2236	178	379	199	209	116	369
Chryseobacterium antarcticum	670	536	152	1446	240	433	243	248	828	677
Chryseobacterium arthrosphaerae	576	1266	506	529	402	581	315	232	1490	2338
Chryseobacterium balustinum	611	666	236	1083	381	573	441	999	547	519
Chryseobacterium bernardetii	620	683	141	613	620	711	614	724	2931	4295
Chryseobacterium camelliae	587	417	1005	1188	651	738	529	457	727	896
Chryseobacterium carnipullorum	849	494	182	763	513	930	635	722	1450	996
Chryseobacterium carnis	317	408	293	1342	204	349	442	535	1099	1188
Chryseobacterium gallinarum	4387	4100	401	364	408	720	784	1007	2082	2669
Chryseobacterium glaciei	143	193	356	473	385	455	338	453	1182	1265
Chryseobacterium gleum	2023	2222	628	2382	987	1454	733	952	4038	5880
Chryseobacterium haifense	272	289	302	468	452	553	318	233	699	1806
Chryseobacterium indologenes	1869	1719	498	1745	1018	1815	842	1195	1454	3041
Chryseobacterium indoltheticum	1716	1528	419	813	222	738	614	695	2162	3204
Chryseobacterium jeonii	922	481	729	1015	517	521	366	1089	144	341
Chryseobacterium joostei	244	338	673	1625	546	854	557	501	739	954
Chryseobacterium lactis	778	663	280	611	272	531	286	337	131	462
Chryseobacterium nakagawai	71	120	49	486	163	401	88	185	72	178
Chryseobacterium piperi	304	334	221	358	489	1064	538	706	561	1024
Chryseobacterium shandongense	273	529	83	1545	501	517	671	422	1298	2210
Chryseobacterium sp. 17S1E7	209	263	269	342	598	969	436	486	823	1943
Chryseobacterium sp. 3008163	577	753	98	408	162	386	342	553	405	805
Chryseobacterium sp. 6424	895	826	160	525	265	307	195	316	411	687
Chryseobacterium sp. F5649	90	375	109	273	165	186	89	232	168	338
Chryseobacterium sp. G0162	231	200	165	456	207	1218	357	301	869	1199
Chryseobacterium sp. G0186	617	380	110	174	314	403	404	241	261	588
Chryseobacterium sp. G0201	596	330	87	459	357	549	401	525	163	708
Chryseobacterium sp. H3001	84	95	690	295	338	388	192	221	869	1293
Chryseobacterium sp. H6466	106	217	19	161	32	81	227	304	28	76
Chryseobacterium sp. IHB B 17019	259	546	157	447	145	317	310	360	740	1461
Chryseobacterium sp. NBC122	622	765	248	562	172	450	222	473	887	1552
Chryseobacterium sp. StRB126	954	1020	816	1576	633	852	218	214	925	1353
Chryseobacterium sp. T16E-39	955	589	309	1110	273	750	424	493	596	1113
Chryseobacterium taklimakanense	943	1749	355	806	449	907	714	916	1434	2012
Chryseolinea sp. KIS68-18	1758	1982	614	6010	588	1131	502	1382	922	1317
Chthonomonas calidirosea T49	167	150	1011	205	241	349	272	281	37	315
Clavibacter michiganensis subsp. capsici	209	386	256	232	67	150	163	308	2	10
Clavibacter michiganensis subsp. insidiosus	104	44	24	13	148	325	143	246	1	2
Clavibacter michiganensis subsp. sepedonicus	198	109	200	83	176	91	158	112	8	28
Cloacibacterium normanense	323	177	417	1082	428	324	437	333	1290	2743
Clostridioides difficile ATCC 43255	21223	9896	53399	14221	29031	27647	18318	14744	2452	609
Clostridioides difficile M120	546	209	131	91	78	163	45	8	73	65
Clostridioides difficile QCD-23m63	2257	3308	1477	6510	17366	14032	19052	13551	3097	5001
Clostridioides difficile QCD-37x79	22	19	5117	12	8	11	7	15	10	0
Clostridioides difficile QCD-63q42	1366	1736	18237	484	3057	4299	14490	8734	601	3801
Clostridioides difficile QCD-97b34	8	11	2265	3	0	5	3	5	11	0
Clostridium autoethanogenum DSM 10061	55	50	360	419	129	310	284	112	55	159
Clostridium baratii str. Sullivan	744	525	2700	1030	689	1035	1286	637	158	767
Clostridium beijerinckii NCIMB 8052	99	168	824	443	369	466	287	252	81	220
Clostridium beijerinckii NRRL B-598	186	143	448	206	169	259	485	306	18	406
Clostridium botulinum 202F	375	249	1449	395	412	320	376	254	560	948
Clostridium botulinum BKT015925	473	594	2525	1261	1007	1300	1447	972	949	1451
Clostridium botulinum F	53	338	262	86	47	67	28	36	51	538
Clostridium botulinum Prevot_594	116	44	420	137	195	95	72	41	232	769
Clostridium carboxidivorans P7	823	799	4042	2817	1455	2087	1420	984	931	2942
Clostridium cellulovorans 743B	1864	1412	4817	3296	1824	2993	2390	2159	750	2917
Clostridium estertheticum subsp. estertheticum	1009	1242	4806	2451	1647	2108	1883	1311	1107	3413
Clostridium ljungdahlii DSM 13528	83	48	123	228	90	222	125	110	149	136
Clostridium novyi NT	777	980	4396	2870	1334	1464	1741	1076	3514	3335
Clostridium pasteurianum BC1	1182	2202	4375	2984	1798	2721	2204	1543	1296	4265
Clostridium perfringens F262	74	41	1233	284	97	139	93	92	12	46
Clostridium perfringens str. 13	17	47	1654	176	35	20	136	23	5	59
Clostridium tetani 12124569	250	361	1848	762	916	883	1588	1426	479	1468
Clostridium tetani E88	18	14	408	139	68	256	156	173	3	47
Conexibacter woesei DSM 14684	485	385	626	1233	600	602	678	533	33	53
Coraliomargarita akajimensis DSM 45221	306	377	51	580	111	207	119	253	366	107
Corallococcus coralloides	793	749	545	1645	720	728	477	1049	45	157
Coriobacterium glomerans PW2	811	1045	591	527	931	1324	2646	823	133	195
Corynebacterium aquilae DSM 44791	629	516	124	359	79	193	107	99	11	8
Corynebacterium argentoratense DSM 44202	527	587	182	889	169	280	192	235	19	527
Corynebacterium aurimucosum ATCC 700975	97	176	358	909	373	468	283	250	6	17
Corynebacterium callunae DSM 20147	82	133	194	234	219	321	102	171	63	90
Corynebacterium casei LMG S-19264	49	108	204	118	304	305	163	160	9	108
Corynebacterium deserti GIMN1.010	70	274	220	138	162	214	166	129	9	14
Corynebacterium doosanense CAU 212 = DSM 45436	326	353	444	326	322	588	178	293	48	17
Corynebacterium efficiens YS-314	234	246	521	312	377	553	155	417	12	23
Corynebacterium falsenii DSM 44353	123	81	202	1104	193	328	293	253	6	34
Corynebacterium frankenforstense DSM 45800	320	222	380	307	351	329	308	485	12	11
Corynebacterium genitalium ATCC 33030	55	97	147	141	154	163	149	233	8	31
Corynebacterium glyciniphilum AJ 3170	557	539	133	228	255	394	258	417	11	165
Corynebacterium halotolerans YIM 70093 = DSM 44683	136	94	400	533	272	325	196	253	212	273
Corynebacterium humireducens NBRC 106098 = DSM 45392	125	131	322	1495	162	263	209	336	2	20
Corynebacterium lactis RW2-5	149	201	883	217	597	540	282	247	25	48
Corynebacterium marinum DSM 44953	232	322	338	129	220	286	187	283	126	125
Corynebacterium maris DSM 45190	290	389	275	541	197	437	208	295	6	11
Corynebacterium resistens DSM 45100	126	69	530	148	119	231	102	115	47	260
Corynebacterium sphenisci DSM 44792	128	72	93	109	254	180	213	402	9	6
Corynebacterium terpenotabidum Y-11	70	154	105	374	63	74	101	140	8	314
Corynebacterium urealyticum DSM 7111	31	7	316	39	23	76	20	20	488	222
Corynebacterium variabile DSM 44702	164	447	350	982	540	479	479	511	7	47
Corynebacterium vitaeruminis DSM 20294	419	429	799	744	635	785	549	632	16	33
Cronobacter dublinensis subsp. dublinensis LMG 23823	99	111	310	310	374	1489	449	309	44	52
Cryptobacterium curtum DSM 15641	164	219	31	653	422	571	493	423	31	270
Cutibacterium avidum 44067	220	44	66	138	116	129	130	132	99	80
Cyanobium gracile PCC 6307	967	593	412	501	369	702	236	316	73	112
Cyanothece sp. PCC 7425	218	208	353	354	329	517	364	341	181	463
Cyclobacterium amurskyense	817	711	265	1014	183	307	166	171	659	1099
Cylindrospermum stagnale PCC 7417	163	198	320	301	461	523	353	192	38	104
Cystobacter fuscus	925	841	386	823	581	934	504	1157	19	68
Cytophagales bacterium TFI 002	460	513	512	714	97	274	195	326	256	652
Dactylococcopsis salina PCC 8305	70	77	52	867	188	323	94	85	70	622
Dehalobacter restrictus DSM 9455	997	1599	1175	757	1107	1409	918	721	854	3016
Dehalococcoides mccartyi 195	929	1262	154	790	233	430	215	145	22	830
Dehalococcoides mccartyi VS	46	12	365	287	43	133	29	52	50	498
Deinococcus deserti VCD115	196	223	278	610	236	259	219	269	152	160
Deinococcus geothermalis DSM 11300	108	196	121	136	367	368	498	730	21	57
Deinococcus gobiensis I-0	860	981	579	1416	686	1098	671	934	33	33
Deinococcus maricopensis DSM 21211	325	371	485	540	436	576	201	297	9	54
Deinococcus peraridilitoris DSM 19664	398	374	94	623	456	545	350	445	73	233
Deinococcus proteolyticus MRP	365	621	56	197	416	492	300	595	34	42
Deinococcus radiodurans R1	354	540	132	246	606	647	309	469	76	62
Desulfallas gibsoniae DSM 7213	801	1400	895	2963	1959	2363	1202	1194	1150	2482
Desulfarculus baarsii DSM 2075	699	739	206	1323	552	985	772	1073	143	140
Desulfitobacterium dehalogenans ATCC 51507	956	1652	1573	1902	1430	1902	744	846	323	1688
Desulfitobacterium dichloroeliminans LMG P-21439	471	1072	825	1008	981	1346	729	659	431	1245
Desulfitobacterium hafniense DCB-2	614	922	1456	544	393	565	782	1287	372	711
Desulfitobacterium hafniense Y51	889	690	901	801	820	812	839	1005	356	937
Desulfitobacterium metallireducens DSM 15288	387	605	1750	1358	1018	1382	946	779	714	1428
Desulfobacca acetoxidans DSM 11109	218	438	104	93	234	384	195	175	205	518
Desulfobacter postgatei 2ac9	210	151	926	1220	618	497	364	486	568	1676
Desulfobacterium autotrophicum HRM2	639	888	314	416	646	979	479	654	278	859
Desulfobacula toluolica Tol2	638	980	1651	1678	1123	1065	1187	1044	282	832
Desulfocapsa sulfexigens DSM 10523	152	500	235	860	485	467	348	343	114	383
Desulfococcus oleovorans Hxd3	258	407	304	604	582	768	506	599	271	364
Desulfofarcimen acetoxidans DSM 771	821	661	879	1000	728	1274	629	584	452	933
Desulfoglaeba alkanexedens ALDC	382	432	285	743	357	648	288	374	23	118
Desulfohalobium retbaense DSM 5692	765	530	428	367	472	513	311	552	79	885
Desulfomicrobium baculatum DSM 4028	967	789	324	2623	429	520	437	974	375	620
Desulfomicrobium orale DSM 12838	727	507	641	598	343	691	457	1840	170	312
Desulfomonile tiedjei DSM 6799	128	423	77	876	393	397	456	247	75	342
Desulfosporosinus acidiphilus SJ4	374	796	1766	1259	1486	1788	920	816	1025	1999
Desulfosporosinus meridiei DSM 13257	863	1430	1561	2269	1123	1321	1146	800	719	1822
Desulfosporosinus orientis DSM 765	577	905	1479	2312	1743	2103	1283	861	799	1607
Desulfosporosinus youngiae DSM 17734	456	1249	1612	1501	1145	1332	983	731	234	1518
Desulfotalea psychrophila LSv54	195	336	246	393	352	559	308	274	64	141
Desulfotomaculum nigrificans CO-1-SRB	341	567	718	856	910	1030	486	554	670	1001
Desulfotomaculum reducens MI-1	544	825	987	947	1077	950	597	490	879	1235
Desulfotomaculum ruminis DSM 2154	1089	1318	1106	2229	1512	1858	1120	1191	869	1531
Desulfovibrio alaskensis G20	1319	775	521	1132	704	635	461	1677	424	754
Desulfovibrio desulfuricans ND132	1002	1038	1517	1380	1152	1107	789	1781	62	95
Desulfovibrio gigas DSM 1382 = ATCC 19364	1765	1034	392	632	491	735	851	1813	65	179
Desulfovibrio hydrothermalis AM13 = DSM 14728	256	362	624	518	434	518	359	380	455	1046
Desulfovibrio magneticus RS-1	768	537	141	557	353	542	376	1007	23	60
Desulfovibrio salexigens DSM 2638	922	976	522	1058	783	763	542	713	103	343
Desulfovibrio vulgaris DP4	477	295	3	21	22	68	105	544	8	6
Desulfovibrio vulgaris str. 'Miyazaki F'	4380	1698	569	964	498	673	1129	6450	418	508
Desulfurella acetivorans A63	169	107	225	260	178	301	204	189	399	793
Desulfurivibrio alkaliphilus AHT 2	326	404	477	860	829	1181	437	666	384	690
Dokdonia sp. 4H-3-7-5	74	45	119	333	114	200	104	205	99	153
Dokdonia sp. Dokd-P16	64	70	99	524	78	104	117	21	51	190
Dokdonia sp. PRO95	46	43	129	240	45	54	123	109	131	173
Dolichospermum compactum NIES-806	50	34	162	208	47	206	101	51	151	344
Draconibacterium orientale	2463	2011	1068	3367	1055	1974	953	2021	3319	4269
Echinicola rosea	261	596	373	2985	602	464	462	702	660	703
Echinicola sp. LN3S3	1165	1057	401	2884	302	630	620	1119	1429	2278
Echinicola strongylocentroti	1572	1146	297	3393	396	434	514	655	1306	2185
Eggerthella lenta DSM 2243	9052	19793	624	80055	7393	16492	3225	5205	70	120
Ehrlichia muris AS145	415	119	140	291	73	137	26	23	4	402
Elizabethkingia anophelis	872	753	502	1213	743	1319	725	455	1841	2550
Elizabethkingia bruuniana	63	43	528	148	153	141	15	43	609	968
Elizabethkingia meningoseptica	1401	1125	697	1148	574	756	811	824	1261	2215
Elizabethkingia miricola	229	277	263	391	89	139	130	200	463	288
Elizabethkingia sp. 2-6	127	99	57	148	167	148	81	97	655	1059
Elizabethkingia sp. JS20170427COW	465	335	251	760	196	272	157	102	363	814
Elizabethkingia ursingii	196	220	226	562	93	235	168	149	691	1086
Ensifer adhaerens OV14	400	355	437	616	378	454	199	348	211	400
Ensifer sojae CCBAU 05684	335	264	203	167	406	789	441	799	8	49
Enterobacter hormaechei subsp. hormaechei	46	58	259	303	200	221	122	214	28	72
Enterococcus casseliflavus EC20	49	145	212	127	23	226	177	85	46	386
Enterococcus faecium Aus0004	338	1120	116	5163	893	8030	2982	530	391	485
Enterococcus faecium DO	34	27	444	307	305	386	314	195	41	692
Erysipelotrichaceae bacterium GAM147	7516	128055	12447	40522	155894	394769	111615	52877	1475	7617
Erysipelotrichaceae bacterium I46	29	6	11	374	20	38	17	6	450	190
Erysipelotrichaceae bacterium SG0102	3803	2524	9249	8980	6299	5468	3781	2623	2621	5862
Eubacterium minutum ATCC 700079	1427	2482	1329	1307	1469	2344	1382	1293	733	2733
Eubacterium sulci ATCC 35585	1787	2812	2960	3637	3604	3603	3099	3444	2405	3982
Euzebyella marina	326	286	136	419	294	268	148	148	621	1143
Exiguobacterium mexicanum	128	146	652	471	591	466	347	224	206	390
Exiguobacterium sp. AT1b	79	223	371	391	552	507	252	274	20	96
Exiguobacterium sp. N4-1P	63	74	340	576	397	356	332	299	131	412
Exiguobacterium sp. U13-1	61	33	238	90	100	30	43	33	203	403
Fabibacter pacificus	524	591	413	655	244	440	562	519	542	1181
Faecalitalea cylindroides T2-87	25701	30136	26300	21434	112710	91967	81060	41902	5236	23920
Fermentimonas caenicola	2953	3430	259	3986	270	416	1514	2841	2668	3111
Fibrella sp. ES10-3-2-2	1183	764	345	2350	679	851	627	1126	595	343
Filifactor alocis ATCC 35896	2237	1673	3774	2930	1863	2499	1836	1557	1692	4537
Filimonas lacunae	1914	1630	403	1821	456	868	719	818	576	873
Fimbriimonas ginsengisoli Gsoil 348	192	192	880	1438	256	208	300	370	174	322
Finegoldia magna ATCC 29328	4212	401	6503	2536	1226	1153	1534	538	95	1264
Finegoldia magna ATCC 53516	3851	373	25508	1165	334	646	2357	709	242	1185
Flagellimonas sp. HME9304	153	270	197	1752	177	230	110	315	414	683
Flammeovirga sp. L12M1	317	239	533	866	312	480	571	552	1231	2182
Flammeovirga sp. MY04	1203	981	354	1305	229	363	336	920	1363	2328
Flammeovirgaceae bacterium 311	2378	1507	612	456	423	458	448	521	324	768
Flavisolibacter sp. 17J28-1	1001	850	548	1428	760	857	436	736	1176	1248
Flavisolibacter tropicus	656	693	593	967	293	773	353	621	1085	2160
Flavivirga eckloniae	447	387	120	836	243	323	1234	957	792	1123
Flavobacteriaceae bacterium	121	142	144	338	320	522	120	216	238	667
Flavobacteriaceae bacterium 10Alg115	1701	1184	378	911	395	1464	493	438	1308	1139
Flavobacteriaceae bacterium 3519-10	325	264	117	399	238	471	243	354	608	871
Flavobacteriaceae bacterium F202Z8	185	232	474	739	249	199	259	533	740	791
Flavobacteriaceae bacterium MAR_2010_188	262	409	263	275	172	160	264	169	914	1413
Flavobacteriaceae bacterium UJ101	758	510	452	780	215	355	317	212	154	181
Flavobacterium album	752	527	177	978	393	521	366	679	495	863
Flavobacterium anhuiense	725	653	213	836	582	4984	438	757	1120	1649
Flavobacterium arcticum	51	473	111	670	143	396	209	234	55	391
Flavobacterium columnare	325	965	847	1760	435	929	501	1012	1412	2524
Flavobacterium commune	895	602	445	3845	466	693	311	459	2022	2170
Flavobacterium crassostreae	282	175	182	1916	183	379	137	235	713	1202
Flavobacterium crocinum	1226	1105	299	2508	908	1110	453	449	2063	2386
Flavobacterium faecale	718	418	263	309	209	356	416	380	736	1459
Flavobacterium gilvum	2652	1944	541	458	870	1040	442	629	2821	2896
Flavobacterium kingsejongi	473	449	634	1043	298	565	321	409	1094	1680
Flavobacterium magnum	1202	913	170	1857	229	374	207	351	820	1018
Flavobacterium pallidum	575	498	240	1679	559	908	367	458	1245	2363
Flavobacterium psychrophilum	159	79	551	302	218	126	139	158	509	620
Flavobacterium sediminis	1068	806	88	175	339	574	253	277	838	1523
Flavobacterium sp. 140616W15	806	1222	332	1725	126	307	549	844	615	1069
Flavobacterium sp. CJ74	1678	1541	293	1556	484	720	474	670	1075	1570
Flavobacterium sp. GS03	370	437	413	233	322	339	172	84	374	896
Flavobacterium sp. GS13	549	337	718	549	388	398	247	201	849	1588
Flavobacterium sp. HYN0086	740	487	427	1112	233	389	371	744	891	1305
Formosa sp. Hel1_31_208	485	336	129	758	130	147	115	44	766	815
Formosa sp. Hel1_33_131	78	375	66	277	140	4860	134	160	451	1136
Formosa sp. Hel3_A1_48	609	425	71	344	133	106	108	206	244	382
Francisella tularensis subsp. novicida PA10-7858	20	17	424	151	72	271	67	39	0	0
Frankia alni ACN14a	112	103	656	1282	161	395	430	547	6	63
Fremyella diplosiphon NIES-3275	54	71	256	450	113	234	194	164	10	134
Fusobacterium nucleatum subsp. animalis 21_1A	597	47	54	1533	345	147	17	67	27048	286
Fusobacterium nucleatum subsp. animalis 4_8	670	19	10	2328	14	27	19	25	32640	165
Fusobacterium nucleatum subsp. animalis 7_1	450	38	84	1800	20	60	19	54	21211	81
Fusobacterium nucleatum subsp. nucleatum ATCC 23726	95	6	115	290	13	30	18	16	1183	62
Fusobacterium nucleatum subsp. vincentii 3_1_27	244	42	73	393	37	50	64	97	8445	225
Fusobacterium nucleatum subsp. vincentii 3_1_36A2	163	17	16	216	53	131	12	97	3287	224
Geitlerinema sp. PCC 7407	203	168	454	439	242	496	277	244	57	135
Gemella haemolysans	1157	430	866	499	658	659	902	1098	385	1012
Gemella morbillorum	784	421	976	2097	657	1025	545	818	317	1175
Gemella sp. ND 6198	56	19	213	335	96	231	80	126	86	139
Gemella sp. oral taxon 928	1687	136	234	525	70	61	190	90	8	73
Geminocystis sp. NIES-3708	97	271	293	698	139	368	213	201	99	282
Geminocystis sp. NIES-3709	118	294	256	466	322	342	327	414	153	288
Gemmatimonas aurantiaca T-27	105	139	79	298	511	445	549	415	7	21
Geobacillus thermocatenulatus	62	73	86	178	153	159	81	95	90	131
Geobacillus thermoleovorans	111	13	218	69	20	98	148	165	83	87
Geobacter bemidjiensis Bem	221	272	474	191	548	608	179	351	297	110
Geobacter daltonii FRC-32	340	1078	612	670	1061	1072	628	766	428	628
Geobacter lovleyi SZ	326	509	415	1488	711	884	595	646	189	1424
Geobacter metallireducens GS-15	291	351	274	751	296	393	282	367	33	75
Geobacter uraniireducens Rf4	860	809	612	953	672	816	418	720	194	614
Geodermatophilus obscurus DSM 43160	436	553	431	1213	258	461	386	477	25	49
Gillisia sp. Hel1_33_143	479	553	134	1331	227	408	234	382	359	605
Gilvibacter sp. SZ-19	206	489	99	1047	276	283	330	250	34	126
Gloeocapsa sp. PCC 7428	712	649	95	453	130	263	86	124	138	292
Glutamicibacter arilaitensis Re117	690	561	439	180	226	250	104	252	53	372
Gordonia bronchialis DSM 43247	217	386	226	190	231	349	517	665	360	581
Gordonia polyisoprenivorans VH2	223	207	141	262	200	341	147	331	17	18
Gordonibacter pamelaeae 7-10-1-b	2737	10999	1408	3132	28210	77587	5432	7952	28	198
Gottschalkia acidurici 9a	1598	853	2635	1712	1088	1285	1118	809	857	2047
Gramella salexigens	549	381	152	745	167	276	183	404	800	745
Gramella sp. MAR_2010_102	491	615	151	1241	368	632	293	310	370	752
Gramella sp. MAR_2010_147	128	99	137	335	120	278	286	218	1124	1743
Gramella sp. SH35	840	589	752	1070	382	441	240	369	1621	2430
Halalkalicoccus jeotgali B3	268	288	205	646	500	555	249	253	304	451
Halanaerobium praevalens DSM 2228	369	335	849	947	884	753	694	410	401	1337
Haloarcula marismortui ATCC 43049	123	165	158	857	101	189	65	61	4	22
Halobacteroides halobius DSM 5150	214	290	650	1151	456	651	576	694	560	458
Halobiforma lacisalsi AJ5	155	122	34	64	94	153	130	269	4	5
Haloferax mediterranei ATCC 33500	160	134	204	185	306	405	175	202	56	118
Haloferax volcanii DS2	98	101	21	77	356	521	192	327	178	87
Halogeometricum borinquense DSM 11551	175	189	9	57	203	330	38	187	9	379
Halomicronema hongdechloris C2206	111	215	264	606	216	307	236	334	208	172
Halopiger xanaduensis SH-6	63	64	193	171	138	258	112	205	47	63
Halorhabdus tiamatea SARL4B	58	35	73	48	87	223	107	337	42	62
Halorubrum lacusprofundi ATCC 49239	92	110	162	191	46	136	101	124	38	44
Halostagnicola larsenii XH-48	69	77	171	128	214	282	67	105	197	433
Haloterrigena turkmenica DSM 5511	133	134	214	142	246	278	312	327	445	215
Halothermothrix orenii H 168	246	218	1381	2400	711	653	555	272	642	1553
Helicobacter bizzozeronii CIII-1	30	27	24	27	51	77	45	19	344	533
Helicobacter canadensis MIT 98-5491	97	114	122	251	186	497	186	221	481	300
Helicobacter hepaticus ATCC 51449	41	34	69	67	151	142	151	93	17	263
Heliobacterium modesticaldum Ice1	933	1574	625	2006	994	1745	1149	1323	432	790
Hippea maritima DSM 10411	100	400	53	885	67	198	63	131	50	914
Hoyosella subflava DQS3-9A1	166	427	273	357	267	257	102	90	21	84
Hungateiclostridium clariflavum DSM 19732	860	2750	2420	4497	2165	3262	2121	1850	1369	6072
Hungatella hathewayi WAL-18680	13161	24369	190222	48916	32945	37838	30489	20359	16123	41793
Hymenobacter nivis	380	460	92	2382	1077	1280	558	1350	90	111
Hymenobacter sedentarius	796	724	245	4763	848	1176	665	1131	1319	1720
Hymenobacter sp. 17J36-26	639	728	54	1093	294	505	250	722	77	53
Hymenobacter sp. 17J68-5	503	710	582	1962	1267	1565	469	1018	223	353
Hymenobacter sp. APR13	366	379	284	1517	694	704	690	1159	44	74
Hymenobacter sp. DG01	1015	1233	101	2931	523	828	427	704	22	275
Hymenobacter sp. DG25A	533	556	250	1166	496	561	276	527	283	541
Hymenobacter sp. DG25B	1263	758	181	521	697	606	344	522	357	204
Hymenobacter sp. PAMC 26554	697	615	250	4969	927	1433	464	1285	415	721
Hymenobacter sp. PAMC 26628	1023	925	500	3419	774	1058	512	1179	169	700
Hymenobacter sp. sh-6	604	555	143	1894	498	820	322	533	195	165
Ichthyobacterium seriolicida	68	55	55	93	68	102	55	69	233	315
Ignicoccus islandicus DSM 13165	37	16	35	934	1	25	31	13	6	4
Isoptericola dokdonensis DS-3	197	214	551	739	284	375	209	457	8	75
Isoptericola variabilis 225	246	185	329	263	202	379	243	387	4	5
Isosphaera pallida ATCC 43644	104	110	205	274	134	329	150	215	131	109
Kineococcus radiotolerans SRS30216 = ATCC BAA-149	618	747	550	772	540	982	466	1031	5	21
Kitasatospora setae KM-6054	508	563	498	801	483	835	657	883	8	25
Klebsiella pneumoniae subsp. rhinoscleromatis SB3432	25	8	20	2	3	5	408	88	386	475
Kordia sp. SMS9	631	876	322	427	458	488	369	277	699	1256
Kribbella flavida DSM 17836	497	666	189	365	588	648	460	875	12	156
Kutzneria albida DSM 43870	733	606	150	1143	1574	1736	1297	1669	26	230
Kyrpidia tusciae DSM 2912	462	310	191	325	228	341	231	146	32	184
Kytococcus sedentarius DSM 20547	437	196	372	962	95	151	245	246	14	34
Lachnoclostridium phytofermentans ISDg	4197	9256	16349	23913	16134	19446	16064	10730	7001	23722
Lacinutrix sp. 5H-3-7-4	659	666	295	851	205	636	238	222	254	936
Lacinutrix sp. Bg11-31	234	344	436	583	267	331	109	162	432	764
Lacinutrix venerupis	184	157	468	353	315	384	415	282	960	1578
Lactobacillus alimentarius DSM 20249	134	214	395	222	170	426	224	179	24	403
Lactobacillus amylophilus DSM 20533 = JCM 1125	105	193	253	406	168	432	247	168	7	250
Lactobacillus buchneri NRRL B-30929	87	373	75	24	88	113	42	48	183	205
Lactobacillus casei	444	1047	436	1251	665	1000	735	598	225	552
Lactobacillus delbrueckii subsp. bulgaricus	171	28245	362	141	448	551	326	366	72	166
Lactobacillus delbrueckii subsp. delbrueckii	27	400	12	114	340	380	156	94	0	10
Lactobacillus delbrueckii subsp. lactis	79	653	723	261	76	102	46	56	552	443
Lactobacillus farciminis KCTC 3681 = DSM 20184	71	142	393	404	219	442	327	214	64	725
Lactobacillus gasseri ATCC 33323 = JCM 1131	118	55	42	52	166	240	5657	55	0	62
Lactobacillus gasseri DSM 14869	64	26	186	144	50	150	178	113	19	296
Lactobacillus hokkaidonensis JCM 18461	94	195	371	517	432	336	596	351	551	786
Lactobacillus jensenii JV-V16	285	138	540	388	411	461	268	137	59	260
Lactobacillus kefiranofaciens ZW3	46	65	421	303	102	184	187	119	15	229
Lactobacillus mucosae LM1	334	510	1011	562	950	923	543	302	72	275
Lactobacillus oligofermentans DSM 15707 = LMG 22743	228	235	810	799	294	375	269	200	170	783
Lactobacillus paracasei	153	273	388	149	806	537	9365	124	67	3024
Lactobacillus pentosus KCA1	107	113	423	183	206	189	169	92	328	666
Lactobacillus reuteri I5007	56	116	29	2	80	143	32	17	205	487
Lactobacillus ruminis ATCC 27782	3233	2364	7545	7273	4553	5449	7198	2825	6440	5710
Lactobacillus sanfranciscensis TMW 1.1304	147	72	553	292	215	198	280	61	257	642
Lactococcus lactis subsp. cremoris	456	1452	1405	2060	1265	962	1154	758	170	2641
Lactococcus lactis subsp. lactis	218	332	577	1390	763	513	524	1152	634	9250
Lactococcus piscium MKFS47	295	626	165	111	213	281	169	71	145	163
Leptospirillum ferrooxidans C2-3	40	41	152	287	306	135	93	505	17	155
Leptothrix cholodnii SP-6	366	502	767	722	707	884	707	1040	20	124
Leuconostoc carnosum JB16	42	106	305	519	171	219	405	182	107	109
Listeria innocua Clip11262	116	278	271	212	142	283	210	49	13	124
Listeria innocua FSL J1-023	96	175	355	328	273	223	330	218	334	169
Listeria ivanovii subsp. londoniensis	122	282	684	405	330	410	350	244	525	1672
Listeria monocytogenes FSL J1-208	109	380	91	198	203	311	127	111	465	1194
Listeria seeligeri serovar 1/2b str. SLCC3954	439	239	329	154	106	89	33	30	155	78
Lutibacter profundi	239	231	166	563	128	194	166	372	252	472
Lutibacter sp. LPB0138	502	380	173	366	192	554	294	469	707	1400
Mageeibacillus indolicus UPII9-5	1971	1623	1512	1985	2461	3407	1561	1671	710	3172
Magnetospirillum gryphiswaldense MSR-1 v2	109	91	180	152	267	228	80	267	11	69
Mahella australiensis 50-1 BON	485	682	1009	1161	846	1463	748	747	1527	2669
Maribacter cobaltidurans	900	633	275	1174	242	303	189	194	917	1572
Maribacter sp. 1_2014MBL_MicDiv	351	210	136	86	63	241	132	246	387	537
Maribacter sp. HTCC2170	531	895	152	338	222	320	730	673	809	1297
Maribacter sp. MJ134	553	400	401	933	324	303	487	231	769	1154
Maribacter sp. T28	419	368	121	683	249	286	222	201	96	344
Marinifilaceae bacterium SPP2	1185	1109	739	789	474	796	554	725	1837	2798
Mariniflexile sp. TRM1-10	636	358	241	730	503	924	411	1042	903	1420
Marinithermus hydrothermalis DSM 14884	62	85	213	89	394	167	320	267	17	19
Megasphaera elsdenii 14-14	610	262	317	324	268	184	235	165	33848	14354
Megasphaera elsdenii DSM 20460	630	389	642	551	922	595	470	312	29237	12860
Meiothermus ruber DSM 1279	293	342	100	118	603	607	369	404	68	74
Meiothermus silvanus DSM 9946	118	111	169	201	236	171	139	331	7	48
Mesoplasma lactucae ATCC 49193	38	67	149	214	78	103	52	21	88	233
Methanobrevibacter ruminantium M1	127	423	345	170	352	380	195	125	25	200
Methanocaldococcus infernus ME	32	93	203	219	202	142	124	186	121	136
Methanocaldococcus jannaschii DSM 2661	60	44	83	166	95	154	194	76	116	275
Methanocella arvoryzae MRE50	73	289	158	128	124	208	113	93	452	86
Methanocella paludicola SANAE	180	192	118	96	235	299	115	340	7	66
Methanococcoides burtonii DSM 6242	66	82	197	849	119	275	79	182	76	240
Methanococcoides methylutens MM1	390	282	206	225	230	206	88	71	94	166
Methanococcus aeolicus Nankai-3	519	271	155	279	51	191	68	64	6	113
Methanococcus maripaludis C6	110	277	480	383	500	310	442	190	236	557
Methanococcus vannielii SB	224	540	544	208	223	401	188	175	199	445
Methanococcus voltae A3	55	68	191	61	53	292	88	109	31	74
Methanocorpusculum labreanum Z	129	130	323	337	371	540	520	395	78	136
Methanoculleus marisnigri JR1	194	203	130	467	130	98	130	284	103	88
Methanofollis liminatans DSM 4140	57	78	89	246	177	333	245	370	83	309
Methanohalobium evestigatum Z-7303	91	69	418	532	350	304	186	145	44	679
Methanolacinia petrolearia DSM 11571	80	341	315	220	195	276	313	371	48	96
Methanolinea tarda NOBI-1	120	108	216	1048	156	87	39	55	3	231
Methanolobus psychrophilus R15	73	111	50	311	86	167	213	170	23	389
Methanomethylovorans hollandica DSM 15978	44	78	207	416	335	317	106	188	10	57
Methanoplanus limicola DSM 2279	691	809	237	660	296	448	390	231	39	222
Methanoregula boonei 6A8	29	37	233	915	250	197	121	81	83	24
Methanoregula formicica SMSP	96	71	424	234	147	182	181	182	76	69
Methanosaeta harundinacea 6Ac	123	141	14	144	227	415	243	860	6	64
Methanosalsum zhilinae DSM 4017	110	128	45	493	202	383	361	187	112	538
Methanosarcina barkeri 3	69	73	95	49	209	275	238	166	21	297
Methanosarcina horonobensis HB-1 = JCM 15518	720	596	185	609	304	689	393	358	576	313
Methanosarcina lacustris Z-7289	135	105	284	696	374	230	213	129	44	123
Methanosarcina thermophila TM-1	72	338	58	251	219	275	341	191	112	286
Methanosarcina vacuolata Z-761	23	50	101	99	207	553	37	30	255	62
Methanosphaera stadtmanae DSM 3091	74	114	160	232	156	426	273	191	48	108
Methanosphaerula palustris E1-9c	124	87	371	88	121	122	117	150	196	405
Methanospirillum hungatei JF-1	74	80	478	188	295	317	223	209	324	700
Methanothermococcus okinawensis IH1	49	278	198	1279	114	254	100	88	292	566
Methanothrix soehngenii GP6	132	160	458	818	410	347	252	196	40	574
Methanotorris igneus Kol 5	92	308	17	124	171	208	149	77	58	70
Methylacidiphilum fumariolicum SolV	51	51	11	162	113	243	256	148	45	257
Methylacidiphilum infernorum V4	44	278	303	226	93	194	149	35	19	78
Methylibium petroleiphilum PM1	254	301	630	741	325	385	284	371	5	4
Microbacterium testaceum StLB037	196	101	158	412	160	165	191	369	19	18
Microcoleus sp. PCC 7113	397	199	321	852	409	420	306	363	245	361
Microlunatus phosphovorus NM-1	213	297	572	936	243	325	281	520	42	163
Mobiluncus curtisii ATCC 43063	2411	144	2299	241	236	545	1336	311	103	203
Mogibacterium diversum	1994	1846	3474	85634	2595	2794	1741	1150	1629	2204
Mogibacterium pumilum	1890	1701	1853	12131	1802	2485	2272	1644	1119	2997
Moorea producens	91	288	78	432	159	198	133	621	93	383
Moorella thermoacetica	644	714	466	692	1094	1384	1052	870	360	641
Mucilaginibacter gotjawali	596	527	365	554	552	495	400	374	2439	3562
Mucilaginibacter mallensis	1181	757	135	1512	413	878	498	669	1734	2091
Mucilaginibacter sp. BJC16-A31	317	510	193	650	573	611	517	1487	1400	2306
Mucilaginibacter sp. HYN0043	963	711	501	1608	706	739	435	512	1087	1913
Mucilaginibacter sp. PAMC 26640	320	214	201	1161	559	1233	277	594	675	1666
Mucinivorans hirudinis	2441	3259	610	4171	1767	5982	1398	3145	1822	1951
Muribaculum intestinale	12094	11621	365	19192	2586	7315	2546	5809	3993	5132
Muribaculum sp. H5	6576	5420	568	15291	1988	3728	2568	9012	4656	4828
Muribaculum sp. TLL-A4	25397	30128	699	21224	983	1818	5907	12197	10559	14941
Muricauda lutaonensis	665	562	70	947	268	445	459	552	501	775
Muriicola sp. MMS17-SY002	393	348	496	247	386	441	500	354	189	366
Mycobacterium avium	63	75	69	53	272	243	202	367	35	57
Mycobacterium chimaera	147	171	132	145	263	385	204	414	25	49
Mycobacterium haemophilum DSM 44634	252	262	106	122	351	398	209	290	536	649
Mycobacterium intracellulare	51	75	10	63	120	216	43	143	510	223
Mycobacterium shigaense	254	267	101	160	227	362	184	385	55	33
Mycolicibacterium chubuense NBB4	448	277	495	484	193	198	221	233	64	88
Mycolicibacterium hassiacum DSM 44199	233	270	148	166	241	447	251	470	115	180
Mycolicibacterium rhodesiae NBB3	198	247	245	307	196	396	235	428	49	128
Mycolicibacterium smegmatis MKD8	7	13	51	901	74	163	71	98	15	19
Mycolicibacterium vaccae 95051	677	505	587	1171	336	411	321	463	156	35
Mycolicibacterium vanbaalenii PYR-1	314	347	194	186	363	645	374	709	12	55
Mycoplasma crocodyli MP145	65	35	389	301	225	513	109	112	339	677
Mycoplasma mobile 163K	58	89	101	78	84	210	52	80	7	264
Mycoplasma parvum str. Indiana	125	58	85	18	40	69	12	60	441	225
Mycoplasma penetrans HF-2	77	58	330	693	91	160	261	392	171	174
Mycoplasma yeatsii GM274B	34	14	176	309	114	320	192	145	1	53
Myroides odoratimimus	57	31	60	31	218	390	325	944	1928	906
Myroides profundi	91	56	208	259	55	214	56	67	41	94
Myroides sp. A21	2031	1893	79	30	162	296	45	24	126	215
Myxococcus hansupus	267	287	38	414	681	823	516	705	11	64
Myxococcus macrosporus	279	303	53	875	426	702	426	624	14	34
Myxococcus xanthus	548	606	527	1472	1134	1386	994	1531	180	206
Nakamurella multipartita DSM 44233	226	215	110	465	537	520	502	641	144	216
Natranaerobius thermophilus JW/NM-WN-LF	160	223	500	898	397	849	613	566	411	965
Natronobacterium gregoryi SP2	47	56	46	53	50	68	156	240	400	636
Natronomonas pharaonis DSM 2160	158	162	12	15	118	227	182	248	2	5
Nautilia profundicola AmH	97	369	73	743	207	336	257	97	56	298
Niabella ginsenosidivorans	587	548	543	2209	388	388	502	1010	938	1788
Nitratifractor salsuginis DSM 16511	241	340	335	898	619	849	294	521	122	178
Nocardia brasiliensis ATCC 700358	216	316	50	270	299	258	220	251	35	43
Nocardia cyriacigeorgica GUH-2	136	256	223	246	672	504	333	455	6	47
Nocardia nova SH22a	501	736	909	675	694	819	415	782	541	847
Nocardioides dokdonensis FR1436	274	196	321	633	215	239	165	287	3	8
Nocardiopsis alba ATCC BAA-2165	318	427	157	348	248	423	356	457	6	18
Nocardiopsis gilva YIM 90087	842	680	322	1015	450	801	379	714	14	89
Nonlabens sediminis	11	23	105	1093	3	16	11	10	0	33
Nonlabens sp. Hel1_33_55	136	145	196	936	70	144	204	191	117	165
Nonlabens sp. MB-3u-79	82	88	273	480	151	188	117	163	21	561
Nonlabens sp. MJ115	264	257	331	1059	233	257	107	206	348	478
Nonlabens spongiae	396	266	126	682	53	122	121	257	15	383
Nostoc carneum NIES-2107	260	77	216	206	287	287	165	207	549	621
Nostoc flagelliforme CCNUN1	62	55	245	277	155	204	220	132	209	361
Nostoc linckia NIES-25	160	237	283	893	210	313	267	204	128	256
Nostoc piscinale CENA21	67	75	278	220	68	163	95	129	120	501
Nostoc punctiforme PCC 73102	365	211	92	395	40	99	34	52	20	57
Oceanithermus profundus DSM 14977	313	529	323	1791	502	829	424	581	21	63
Oceanobacillus iheyensis HTE831	148	198	1019	1610	469	614	419	168	615	1053
Oceanobacillus kimchii X50	202	585	787	586	392	499	371	302	407	737
Odoribacter splanchnicus	82339	77300	754	8367	14674	37088	17130	41587	10009	12759
Oenococcus kitaharae DSM 17330	184	244	389	485	439	530	363	216	136	267
Olleya aquimaris	70	46	228	221	127	246	118	156	32	237
Olleya sp. Bg11-27	128	108	496	227	253	339	424	229	145	328
Olsenella uli DSM 7084	1328	2023	675	2037	1407	1793	2525	1561	276	188
Opitutus terrae PB90-1	802	1006	395	408	960	1145	551	912	203	402
Ornithobacterium rhinotracheale	1568	1745	415	3435	494	967	397	887	248	528
Oscillatoriales cyanobacterium JSC-12	141	195	109	496	317	489	229	244	243	344
Oscillibacter valericigenes Sjm18-20	9671	15060	6983	14471	29142	48922	13650	18307	1719	4538
Paenibacillus durus ATCC 35681	434	939	1058	1038	1230	1063	831	905	543	1048
Paenibacillus mucilaginosus K02	68	66	208	297	208	178	139	180	31	92
Paenibacillus mucilaginosus KNP414	46	93	97	334	189	328	32	35	8	434
Paenibacillus polymyxa CR1	39	70	35	182	218	144	167	117	281	120
Paenibacillus polymyxa E681	95	29	46	88	101	122	163	179	77	283
Paenibacillus sabinae T27	1041	1100	1428	1906	1569	1665	1069	750	610	729
Paenibacillus terrae HPL-003	410	408	1325	1072	893	939	680	454	696	1682
Pajaroellobacter abortibovis	73	46	39	73	93	121	64	55	340	480
Pantoea stewartii subsp. stewartii DC283	185	412	251	528	171	392	234	230	15	211
Parabacteroides distasonis	83788	62245	2910	8641	471972	512863	278425	398601	728489	645079
Parabacteroides sp. CT06	18450	10030	268	455	26478	38297	9926	29127	126506	81229
Parachlamydia acanthamoebae UV-7	103	138	552	671	351	440	232	179	133	240
Parageobacillus thermoglucosidasius C56-YS93	62	9	299	94	137	42	14	111	239	11
Parascardovia denticolens DSM 10105 = JCM 12538	416	997	319	259	401	466	618	917	207	271
Pasteurella multocida subsp. multocida OH4807	45	31	68	25	105	182	486	245	36	147
Pectobacterium carotovorum subsp. carotovorum PC1	175	227	39	409	164	285	169	235	54	80
Pediococcus acidilactici	424	251	355	356	577	555	341	221	155	420
Pedobacter cryoconitis	2387	2398	1039	1358	736	989	471	412	1421	2503
Pedobacter ginsengisoli	401	355	808	889	324	493	271	362	1163	1326
Pedobacter sp. eg	1430	883	422	890	344	645	445	870	2175	3405
Pedobacter sp. G11	316	253	85	1237	397	494	204	174	1075	2526
Pedobacter sp. PACM 27299	1845	1259	475	566	499	640	514	637	750	1657
Pedobacter steynii	967	791	1024	939	586	1033	335	605	1865	2799
Pelobacter carbinolicus DSM 2380	902	811	600	693	604	981	483	715	466	793
Pelobacter propionicus DSM 2379	466	641	553	898	1520	1355	947	911	204	355
Pelosinus fermentans JBW45	704	1028	2449	2074	1075	1367	1194	738	1243	1758
Peptoclostridium acidaminophilum DSM 3953	972	1885	2063	2665	1553	2390	2302	1671	684	2112
Petrimonas mucosa	5749	3455	397	10887	1116	3789	1775	4210	3821	5431
Phascolarctobacterium succinatutens YIT 12067	447	1114	342	951	893	940	296	279	147	515
Phycisphaera mikurensis NBRC 102666	409	702	153	439	904	882	460	543	23	20
Pirellula staleyi DSM 6068	597	366	218	615	435	564	201	252	1144	954
Planctopirus limnophila DSM 3776	65	64	868	556	344	211	235	251	9	287
Planococcus antarcticus DSM 14505	300	485	488	748	352	699	601	545	132	940
Pleurocapsa sp. PCC 7327	93	108	222	590	246	250	292	217	67	296
Polaribacter reichenbachii	582	630	459	727	219	476	460	358	44	410
Polaribacter sp. ALD11	228	293	211	1175	243	612	180	288	32	123
Polaribacter sp. BM10	120	58	320	176	147	201	52	42	387	622
Polaribacter sp. Hel1_33_78	497	399	302	474	311	546	194	185	105	202
Polaribacter sp. KT25b	141	94	329	258	227	379	390	533	583	528
Polaribacter sp. MED152	139	206	329	613	228	394	189	212	273	838
Polaribacter sp. SA4-10	158	201	203	294	136	235	326	232	399	762
Polaribacter sp. SA4-12	335	343	1450	395	456	586	437	296	1259	1438
Polaribacter vadi	171	97	253	1750	306	333	199	233	747	1174
Pontibacter actiniarum	332	781	212	939	487	660	428	1078	214	378
Pontibacter akesuensis	1092	789	150	2663	601	1097	402	921	204	318
Pontibacter korlensis	863	783	461	943	420	584	597	1097	1923	2434
Pontibacter sp. SGAir0037	1397	1640	487	2077	550	768	679	1151	379	731
Porphyromonas cangingivalis	965	644	78	5309	753	1621	1254	2756	1161	1726
Porphyromonas crevioricanis	1847	1107	66	8288	429	755	1269	2861	1207	1889
Porphyromonas gingivalis	6700	4775	344	64148	1675	4051	2146	4717	3715	5281
Prevotella denticola	9052	6477	553	293043	1004	1303	1709	3454	2621	4362
Prevotella enoeca	4159	3243	620	203901	804	1286	1406	1886	2494	3634
Prevotella intermedia	20017	16486	1858	868041	6444	14271	10077	13543	16848	19730
Prevotella jejuni	3412	2631	1166	350664	911	1456	1593	1687	2454	3602
Prevotella melaninogenica	3800	3680	1243	513466	1196	2337	1862	2471	6583	9523
Prevotella oris	8367	7945	2631	1831244	2627	4845	3417	4928	5834	6664
Prochlorococcus marinus str. MIT 9211	294	142	64	79	92	344	95	52	30	32
Prochlorococcus marinus str. MIT 9215	118	148	103	584	61	322	60	115	9	82
Prochlorococcus marinus str. MIT 9301	41	12	17	152	251	599	120	66	21	47
Prochlorococcus marinus str. MIT 9312	240	94	16	275	159	173	198	130	19	106
Prochlorococcus marinus str. MIT 9313	38	164	17	59	92	258	159	236	234	387
Prochlorococcus marinus str. MIT 9515	58	66	256	121	208	196	121	78	37	288
Prochlorococcus marinus str. NATL1A	80	58	273	120	102	64	22	13	240	468
Prochlorococcus marinus str. NATL2A	41	34	107	44	63	48	48	6	500	741
Prosthecochloris sp. CIB 2401	502	285	101	852	238	298	439	999	16	147
Prosthecochloris sp. GSB1	235	357	212	776	331	424	253	363	76	90
Prosthecochloris sp. HL-130-GSB	171	338	380	951	629	614	315	565	96	153
Proteiniphilum saccharofermentans	6139	4590	429	7206	887	1473	2056	4666	5923	6221
Pseudarcicella sp. HME7025	138	280	164	3465	251	423	195	120	365	521
Pseudarthrobacter chlorophenolicus A6	126	249	288	140	270	374	361	356	13	43
Pseudarthrobacter phenanthrenivorans Sphe3	97	178	523	443	353	269	392	266	9	39
Pseudodesulfovibrio aespoeensis Aspo-2	923	957	315	1192	506	1027	393	1117	29	214
Pseudodesulfovibrio piezophilus C1TLV30	310	681	360	556	464	582	340	472	324	531
Pseudoflavitalea sp. 5GH32-13	2159	1638	735	2336	693	1205	531	1066	1109	1662
Pseudomonas balearica DSM 6083	180	231	709	847	308	538	274	315	221	303
Pseudomonas chlororaphis subsp. aurantiaca	93	65	220	199	65	207	123	269	24	61
Pseudomonas chlororaphis subsp. piscium	67	109	137	82	43	71	30	38	327	588
Pseudomonas cichorii JBC1	120	109	139	301	180	288	131	318	28	195
Pseudomonas fluorescens NCIMB 11764	52	81	65	1063	448	371	200	97	7	27
Pseudomonas fluorescens Q2-87	86	76	129	116	147	184	138	158	100	98
Pseudomonas fluorescens R124	52	67	26	169	277	379	257	270	500	305
Pseudomonas fluorescens WH6	88	188	14	70	217	353	221	299	44	118
Pseudomonas fulva 12-X	220	320	53	349	180	214	362	516	63	79
Pseudomonas furukawaii	218	150	600	541	376	459	351	540	6	22
Pseudomonas mendocina ymp	340	249	63	88	102	135	48	47	359	541
Pseudomonas putida NBRC 14164	54	78	24	254	528	291	192	66	5	6
Pseudomonas putida S13.1.2	169	245	11	61	129	180	85	185	2	18
Pseudomonas putida W619	679	554	76	59	192	323	304	546	88	602
Pseudomonas resinovorans NBRC 106553	179	175	762	437	432	564	538	983	1005	1193
Pseudomonas stutzeri	1560	1775	1549	3293	2144	2731	1844	2624	786	1369
Pseudomonas syringae	541	420	517	611	253	274	227	386	83	99
Pseudonocardia dioxanivorans CB1190	416	460	714	796	860	779	788	829	190	104
Psychroserpens sp. NJDZ02	319	271	181	402	113	118	132	78	51	365
Raphidiopsis curvata NIES-932	69	42	21	163	157	220	128	185	267	171
Rathayibacter festucae DSM 15932	138	221	1048	395	810	574	413	426	13	58
Rhizobium etli 8C-3	249	386	501	486	419	482	288	405	31	115
Rhizobium leguminosarum bv. viciae	129	126	291	222	410	262	191	160	442	258
Rhizobium tropici CIAT 899	285	311	272	372	198	426	268	516	363	636
Rhodococcus jostii RHA1	221	464	87	789	105	283	122	142	22	54
Rhodococcus opacus B4	117	110	146	560	108	235	195	367	12	40
Rhodococcus opacus PD630	113	135	257	144	254	188	156	94	6	7
Rhodopirellula baltica SH 1	75	87	221	284	302	450	85	74	64	84
Rhodothermus marinus DSM 4252	318	289	103	2113	209	278	234	315	249	652
Rhodothermus marinus SG0.5JP17-172	141	130	26	67	204	203	332	277	2	21
Riemerella anatipestifer	772	531	481	2520	567	1011	303	444	1010	1688
Rippkaea orientalis	195	101	237	79	72	195	67	198	134	167
Roseburia hominis A2-183	79152	1911113	300718	275026	389582	1669616	193891	187512	111686	816422
Roseburia intestinalis L1-82	155946	169094	377195	604680	322466	436354	5521843	1814911	327850	1636394
Roseiflexus sp. RS-1	261	263	128	469	806	837	716	590	8	75
Rothia dentocariosa ATCC 17931	66	70	373	453	370	572	224	179	16	55
Rothia mucilaginosa DY-18	146	165	246	189	65	72	66	72	11	22
Rubinisphaera brasiliensis DSM 5305	148	221	340	2222	373	493	471	514	34	121
Rubrivivax gelatinosus IL144	524	507	793	1621	613	758	495	706	24	62
Rubrobacter xylanophilus DSM 9941	862	565	220	280	427	429	318	653	125	88
Rufibacter sp. DG15C	975	611	256	1592	440	496	253	529	698	1029
Rufibacter sp. DG31D	353	223	464	2815	377	556	305	606	498	1027
Rufibacter tibetensis	308	356	198	3731	597	638	570	1358	576	1125
Ruminiclostridium cellulolyticum H10	1300	2764	1933	3258	2221	3487	1939	1490	714	3397
Ruminococcaceae bacterium CPB6	4378	6627	4889	6924	9635	9827	4199	4003	1825	7770
Ruminococcus albus 7 = DSM 20455	4104	25142	4766	16020	9758	12275	7974	5021	2128	9732
Ruminococcus champanellensis 18P13 = JCM 17042	8436	20536	17596	16702	22887	40986	9673	10303	1725	6284
Runella sp. HYN0085	571	499	258	1411	305	570	388	962	1313	1540
Runella sp. SP2	664	656	677	1230	337	634	497	440	1227	2610
Saccharomonospora azurea NA-128	169	159	258	207	141	638	250	360	56	93
Saccharomonospora cyanea NA-134	160	199	53	128	178	447	221	380	5	63
Saccharomonospora glauca K62	256	381	881	503	364	265	443	489	220	494
Saccharomonospora marina XMU15	258	365	143	311	213	384	172	313	284	492
Saccharomonospora viridis DSM 43017	573	342	191	274	209	275	211	330	75	128
Saccharopolyspora erythraea NRRL 2338	644	991	985	1444	675	959	596	1211	289	554
Saccharothrix espanaensis DSM 44229	754	912	330	837	971	1311	384	1112	20	236
Salegentibacter salegens	382	277	328	1039	129	206	319	337	374	682
Salegentibacter sp. T436	554	405	226	1055	91	464	472	377	799	630
Salinispora arenicola CNS-205	210	444	156	83	120	249	229	650	50	109
Salinispora tropica CNB-440	207	157	231	344	249	385	261	331	342	768
Salinivirga cyanobacteriivorans	1004	664	259	2227	143	271	129	164	1086	2047
Sandaracinus amylolyticus	584	840	414	654	629	935	768	1358	23	22
Sanguibacter keddieii DSM 10542	340	467	367	240	637	1018	435	1087	14	59
Scardovia inopinata JCM 12537	208	275	237	248	868	796	456	324	426	336
Schaalia cardiffensis F0333	281	353	16830	304	459	485	193	260	103	138
secondary endosymbiont of Ctenarytaina eucalypti	64	52	107	74	258	257	113	63	11	53
Sediminicola sp. YIK13	115	75	31	574	63	159	161	274	592	853
Segniliparus rotundus DSM 44985	164	203	114	192	341	470	246	300	3	57
Selenomonas sputigena ATCC 35185	1763	2845	1778	3100	2298	2499	1706	2113	1052	971
Seonamhaeicola sp. S2-3	988	597	131	1585	169	463	290	344	317	522
Singulisphaera acidiphila DSM 18658	213	165	611	448	528	546	351	382	295	613
Sinorhizobium fredii	237	597	583	926	409	950	481	786	25	41
Sinorhizobium medicae WSM419	249	216	393	370	545	405	182	418	105	258
Sinorhizobium meliloti GR4	29	11	1	4	26	1	26	81	835	1057
Solibacillus silvestris StLB046	165	171	539	251	252	321	111	86	234	101
Sorangium cellulosum	2094	1806	2474	5442	2639	3117	2048	3157	140	338
Sphaerospermopsis kisseleviana NIES-73	249	141	486	199	320	422	401	458	276	654
Sphingobacteriaceae bacterium GW460-11-11-14-LB5	985	778	290	1559	439	868	428	1137	989	1690
Sphingobacterium daejeonense	906	574	413	501	367	1043	385	906	1793	2468
Sphingobacterium mizutaii	1023	979	266	855	256	458	546	568	1758	1992
Sphingobacterium psychroaquaticum	897	613	332	2101	526	491	387	1106	844	684
Sphingobacterium sp. 21	1445	881	499	2539	652	611	748	1625	1668	1475
Sphingobacterium sp. B29	1693	1280	39	93	144	206	65	160	365	649
Sphingobacterium sp. CZ-2	215	280	285	1027	496	641	580	656	1265	2010
Sphingobacterium sp. G1-14	160	143	379	416	342	313	265	408	636	497
Sphingobacterium sp. ML3W	725	746	262	1952	704	1339	509	589	2295	2453
Sphingobacterium thalpophilum	1642	1773	191	1888	649	1075	615	1466	986	2138
Spiroplasma apis B31	47	30	121	115	123	172	66	28	7	321
Spiroplasma culicicola AES-1	383	474	315	93	114	151	181	280	217	543
Spiroplasma floricola 23-6	56	35	189	127	77	145	321	174	57	257
Spiroplasma monobiae MQ-1	57	38	1007	166	41	35	105	46	272	626
Spiroplasma syrphidicola EA-1	85	56	151	356	31	282	170	80	5	83
Spiroplasma taiwanense CT-1	43	46	184	105	147	272	109	542	6	98
Spirosoma aerolatum	731	452	289	1445	326	377	310	653	1896	1986
Spirosoma montaniterrae	829	660	235	2176	473	576	351	531	301	1063
Spirosoma pollinicola	1233	742	430	1660	382	558	237	393	918	2286
Spirosoma radiotolerans	857	897	283	248	310	504	313	666	656	1064
Spirosoma rigui	248	446	195	2318	514	697	859	1074	307	804
Spirosoma sp. KCTC 42546	698	596	334	1934	540	689	438	515	1305	1334
Stackebrandtia nassauensis DSM 44728	206	259	299	408	362	441	365	391	186	129
Stanieria cyanosphaera PCC 7437	138	580	136	492	285	983	322	344	125	159
Staphylococcus aureus subsp. aureus	397	237	158	63	40	57	51	19	13	49
Staphylothermus marinus F1	65	54	505	182	21	101	236	42	4	28
Stenotrophomonas maltophilia JV3	493	426	61	13	48	21	13	100	4	4
Streptococcus anginosus	1705	1667	1732	1220	493	1315	666	596	366	766
Streptococcus cristatus ATCC 51100	218	186	835	164	284	369	232	213	256	424
Streptococcus dysgalactiae	127	258	391	579	135	228	165	145	57	449
Streptococcus equi	182	210	360	460	288	367	211	83	191	406
Streptococcus intermedius	233	259	1159	787	453	568	1096	512	115	540
Streptococcus mitis B6	517	279	727	347	799	488	632	1238	556	353
Streptococcus mitis NCTC 12261	374	268	437	231	942	533	746	1400	543	124
Streptococcus mutans LJ23	45	54	3904	79	36	18	42	38	5	51
Streptococcus mutans NN2025	7	11	1020	10	16	9	18	14	1	28
Streptococcus oralis ATCC 35037	149	461	686	173	300	208	488	458	199	220
Streptococcus oralis subsp. tigurinus	200	754	897	398	431	259	850	517	557	697
Streptococcus oralis Uo5	180	537	807	214	318	235	467	525	89	114
Streptococcus parasanguinis ATCC 15912	1005	1338	5094	1748	1186	383	1952	1315	211	190
Streptococcus parasanguinis FW213	1061	1326	5339	1811	1165	382	1969	1406	479	703
Streptococcus pasteurianus ATCC 43144	240	384	160	85	1760	1334	1499	991	1275	781
Streptococcus pseudopneumoniae IS7493	151	149	129	172	387	320	300	420	377	148
Streptococcus salivarius CCHSS3	1355	1571	6126	876	2602	585	2706	1014	169	1111
Streptococcus salivarius JIM8777	1617	2041	8126	503	1720	364	2574	733	190	492
Streptococcus sanguinis SK36	665	2187	7990	178	922	754	370	366	476	669
Streptococcus suis GZ1	122	251	5529	1418	975	429	666	461	42	1405
Streptococcus thermophilus 1F8CT	15	126	278	6	301	23	1114	22	61	23
Streptococcus thermophilus M17PTZA496	42	129	231	17	134	29	671	34	39	21
Streptococcus thermophilus MTH17CL396	18	73	330	10	97	8	361	24	56	33
Streptococcus thermophilus TH1477	15	71	336	3	92	8	478	14	25	21
Streptococcus thermophilus TH985	49	88	343	15	312	65	249	46	12	176
Streptomyces albidoflavus	25	12	744	61	17	13	91	53	3	4
Streptomyces avermitilis MA-4680 = NBRC 14893	88	91	168	173	300	266	341	453	6	27
Streptomyces bingchenggensis BCW-1	507	483	556	550	1174	1165	749	942	18	143
Streptomyces cattleya NRRL 8057 = DSM 46488	266	271	417	1305	808	718	551	786	52	64
Streptomyces chartreusis NRRL 3882	262	343	344	446	220	462	161	432	223	388
Streptomyces clavuligerus ATCC 27064	59	52	114	122	55	67	34	150	363	538
Streptomyces collinus Tu 365	408	517	410	566	579	697	482	630	14	40
Streptomyces cyaneogriseus subsp. noncyanogenus	176	97	140	146	195	397	132	189	4	9
Streptomyces davaonensis JCM 4913	506	584	63	174	438	575	428	808	106	77
Streptomyces fulvissimus DSM 40593	355	324	135	90	269	371	340	486	135	252
Streptomyces hygroscopicus subsp. jinggangensis	91	180	183	202	121	318	136	193	3	5
Streptomyces hygroscopicus subsp. limoneus	28	82	113	177	128	169	155	128	87	41
Streptomyces lavendulae subsp. lavendulae	284	421	171	900	220	340	429	705	12	220
Streptomyces lividans 1326	1401	1238	857	1893	1501	1319	1456	609	1454	2051
Streptomyces niveus NCIMB 11891	194	244	232	1556	341	467	316	564	135	268
Streptomyces noursei ATCC 11455	139	123	264	775	237	261	208	505	206	609
Streptomyces olivoreticuli subsp. olivoreticuli	465	508	337	491	615	1189	596	1011	50	268
Streptomyces scabiei 87.22	394	525	597	522	1070	895	752	1017	7	618
Streptomyces violaceusniger Tu 4113	301	421	358	558	274	432	474	885	141	120
Streptomyces xinghaiensis S187	270	201	507	584	453	1209	372	510	168	187
Streptosporangium roseum DSM 43021	973	934	413	606	618	1139	773	954	21	99
Sulfuricurvum kujiense DSM 16994	147	109	483	580	512	690	135	346	675	913
Sulfurimonas autotrophica DSM 16294	61	115	51	140	267	490	238	504	24	561
Sulfurimonas denitrificans DSM 1251	113	460	296	577	232	215	150	89	288	577
Sulfurimonas gotlandica GD1	357	453	202	1533	458	434	418	234	992	1024
Sulfurisphaera tokodaii str. 7	214	91	295	111	183	227	122	145	258	392
Sulfurospirillum barnesii SES-3	134	105	81	78	137	301	95	249	266	947
Sulfurospirillum deleyianum DSM 6946	93	127	61	304	311	442	134	149	527	754
Sulfurospirillum halorespirans DSM 13726	124	163	55	881	156	166	133	88	59	87
Sulfurospirillum multivorans DSM 12446	63	69	106	173	205	381	181	144	14	322
Symbiobacterium thermophilum IAM 14863	1161	1328	485	1342	1030	1603	1151	1479	65	316
Synechococcus lividus PCC 6715	74	59	68	44	408	124	164	211	58	323
Syntrophobacter fumaroxidans MPOB	436	374	786	915	716	742	603	746	220	397
Syntrophobotulus glycolicus DSM 8271	905	1762	2341	2112	1343	1708	1879	1390	1012	3389
Syntrophothermus lipocalidus DSM 12680	296	334	218	362	345	606	424	456	438	908
Syntrophus aciditrophicus SB	291	393	543	1180	374	639	393	443	430	1222
Tamlana sp. UJ94	244	402	97	582	94	378	407	430	565	536
Tannerella forsythia	6805	4263	436	10247	806	914	3015	6324	4895	7872
Tannerella sp. oral taxon HOT-286	4752	3278	294	22019	4424	7684	2179	5940	5883	8241
Tenacibaculum dicentrarchi	112	120	614	694	319	359	226	450	265	506
Tenacibaculum jejuense	602	498	234	687	270	543	339	416	547	758
Tenacibaculum maritimum	96	420	234	288	87	215	125	171	104	182
Tenacibaculum mesophilum	236	159	159	517	163	144	175	193	616	1453
Tenacibaculum sp. DSM 106434	52	110	203	407	63	119	232	233	108	243
Tenacibaculum sp. SZ-18	323	338	88	353	349	504	358	479	103	576
Tenacibaculum todarodis	638	497	743	559	349	381	681	550	260	234
Tepidanaerobacter acetatoxydans Re1	596	928	1431	2070	1125	1735	1149	767	510	1820
Tetragenococcus halophilus NBRC 12172	312	239	121	9	185	68	57	51	7	282
Thermacetogenium phaeum DSM 12270	370	738	658	1130	710	725	769	732	200	305
Thermaerobacter sp. FW80	502	643	321	555	501	805	597	846	29	72
Thermanaeromonas toyohensis ToBE	135	341	374	429	488	434	246	361	132	828
Thermincola potens JR	540	619	782	1040	921	1435	736	774	528	1318
Thermoanaerobacter italicus Ab9	118	197	256	98	52	72	151	85	41	254
Thermoanaerobacter wiegelii Rt8.B1	84	234	179	160	192	227	171	72	238	552
Thermoanaerobacterium thermosaccharolyticum DSM 571	488	637	95	514	69	145	190	214	29	347
Thermoanaerobacterium thermosaccharolyticum M0795	142	223	466	174	335	388	268	215	235	615
Thermoanaerobacterium xylanolyticum LX-11	356	1359	749	779	642	1029	729	562	728	1487
Thermobacillus composti KWC4	1147	1295	815	1141	1562	1880	1205	1732	164	707
Thermobifida fusca YX	111	117	259	133	123	217	308	324	122	77
Thermodesulfobium narugense DSM 14796	48	335	206	89	75	184	128	71	9	114
Thermomicrobium roseum DSM 5159	106	71	120	134	165	222	127	122	266	125
Thermomonospora curvata DSM 43183	494	397	229	400	407	543	247	412	56	78
Thermosediminibacter oceani DSM 16646	264	446	255	1386	568	763	634	446	443	987
Thermus aquaticus Y51MC23	198	223	188	113	194	238	206	364	23	34
Thiomonas intermedia K12	52	83	271	372	150	323	85	108	30	45
Trichormus variabilis ATCC 29413	143	97	167	477	286	400	149	196	232	440
Truepera radiovictrix DSM 17093	111	202	43	549	277	245	408	423	33	47
Tsukamurella paurometabola DSM 20162	190	203	479	372	102	219	172	294	4	14
Veillonella parvula HSIVP1	1788	7792	98291	38549	1068	1194	10218	4357	1951	1243
Verrucomicrobium spinosum DSM 4136 = JCM 18804	778	845	764	2431	453	713	903	810	161	197
Verrucosispora maris AB-18-032	376	320	24	875	507	387	725	974	94	86
Vibrio tubiashii ATCC 19109	138	124	95	298	140	307	194	309	42	325
Vulcanisaeta distributa DSM 14429	25	15	20	33	55	266	119	76	349	598
Vulgatibacter incomptus	294	462	155	292	430	428	449	546	16	57
Waddlia chondrophila WSU 86-1044	51	112	85	337	318	313	208	147	66	121
Weeksella virosa	83	63	109	221	82	236	138	275	23	56
Wenyingzhuangia fucanilytica	133	306	191	328	401	485	835	534	440	479
Wigglesworthia glossinidia endosymbiont of Glossina morsitans morsitans (Yale colony)	42	142	88	934	72	91	136	118	1	40
Winogradskyella sp. J14-2	94	83	159	1527	171	921	120	215	475	669
Winogradskyella sp. PC-19	645	378	181	1460	169	287	262	378	61	368
Winogradskyella sp. PG-2	394	433	441	619	580	543	303	430	1631	2647
Winogradskyella sp. RHA_55	123	179	147	277	95	204	269	247	859	1369
Xanthomonas euvesicatoria pv. alfalfae CFBP 3836	121	165	134	145	234	214	283	120	387	636
Xylanimonas cellulosilytica DSM 15894	259	186	331	419	128	307	219	339	109	70
Zobellia galactanivorans	1116	989	505	1948	609	720	404	672	932	1574
[Brevibacterium] frigoritolerans	138	173	704	395	405	495	378	282	451	851
[Clostridium] bolteae	113305	100318	1074619	320992	105542	148722	93501	71573	370351	200316
[Clostridium] cellulosi	2286	6015	1581	3497	2981	3586	1456	1593	647	3693
[Clostridium] ultunense Esp	609	616	2867	1476	918	1025	823	575	2186	4417
[Enterobacter] lignolyticus SCF1	116	150	359	143	171	64	88	40	14	29
[Mannheimia] succiniciproducens MBEL55E	171	278	424	514	324	418	254	225	143	511
[Pasteurella] aerogenes	598	570	270	153	240	202	200	157	85	299
[Pseudomonas] mesoacidophila	68	60	343	308	112	188	113	266	7	4
Acetoanaerobium sticklandii	921	771	2192	1653	1086	1580	1194	685	610	2351
Acetobacter aceti	133	691	230	270	246	279	241	453	116	176
Acetobacterium sp. KB-1	812	1259	2533	2802	1714	2009	1857	1176	1232	3584
Acetomicrobium mobile DSM 13181	45	247	143	249	157	274	180	153	67	178
Acholeplasma axanthum	220	166	467	707	359	848	455	292	91	818
Acholeplasma brassicae	365	590	453	493	446	669	332	329	21	527
Acholeplasma hippikon	138	419	437	1472	272	299	704	501	222	996
Acholeplasma laidlawii	108	209	406	99	145	240	106	168	512	630
Acholeplasma oculi	132	97	748	383	155	172	291	112	229	699
Achromobacter xylosoxidans A8	639	572	160	295	317	733	109	341	15	64
Acidianus brierleyi	165	101	103	38	194	257	188	661	20	51
Acidipropionibacterium acidipropionici	627	776	286	320	292	449	176	396	9	83
Acidipropionibacterium jensenii	247	217	807	370	463	473	505	534	263	548
Acidipropionibacterium virtanenii	197	195	170	175	258	461	506	771	18	28
Acidithiobacillus ferrivorans SS3	136	134	43	225	134	232	95	165	196	195
Acidobacterium capsulatum ATCC 51196	1059	1502	317	1112	586	773	392	596	27	139
Acidovorax avenae subsp. avenae	720	889	1261	1244	609	957	638	989	49	812
Acinetobacter baumannii	380	487	512	798	219	531	382	689	137	940
Acinetobacter baylyi ADP1	154	294	276	878	251	184	268	152	53	255
Acinetobacter calcoaceticus	91	191	371	106	187	302	209	153	388	480
Acinetobacter lactucae	31	46	253	69	181	207	99	203	34	412
Acinetobacter nosocomialis	173	337	520	251	246	445	237	218	21	169
Acinetobacter oleivorans DR1	29	54	61	104	447	372	294	141	73	91
Acinetobacter pittii	245	487	576	611	275	418	143	113	311	1103
Acinetobacter venetianus VE-C3	81	98	73	435	198	236	173	186	774	973
Actinoalloteichus hoggarensis	171	211	208	300	164	206	393	443	210	91
Actinoalloteichus hymeniacidonis	257	284	497	448	552	692	284	436	311	115
Actinoalloteichus sp. AHMU CJ021	539	574	38	173	480	816	317	698	14	29
Actinobacillus succinogenes 130Z	199	277	398	1014	576	638	374	758	49	798
Actinobaculum sp. 313	298	248	1202	332	285	488	117	130	228	461
Actinomadura amylolytica	461	644	431	1251	329	580	603	956	11	33
Actinomadura sp. WMMA1423	417	462	566	1959	955	896	839	1341	23	40
Actinomyces gaoshouyii	298	328	518	96	234	232	61	163	7	9
Actinomyces hongkongensis	387	239	4431	378	462	644	463	542	236	114
Actinomyces howellii	333	315	877	329	622	745	491	589	16	11
Actinomyces israelii	294	261	861	183	385	367	367	367	15	456
Actinomyces naeslundii	137	64	1450	319	169	308	392	231	113	55
Actinomyces oris	127	125	1280	183	153	311	590	132	103	37
Actinomyces pacaensis	1040	404	7903	624	972	906	577	724	701	1138
Actinomyces radicidentis	282	273	1003	934	327	353	301	416	31	47
Actinomyces slackii	168	213	589	423	161	399	273	226	27	39
Actinomyces sp. 2129	227	306	588	103	224	237	151	150	10	238
Actinomyces sp. 299	211	265	184	142	428	694	207	289	6	25
Actinomyces sp. 410	415	621	838	516	979	1260	812	763	37	106
Actinomyces sp. Chiba101	130	173	821	449	633	514	385	370	12	10
Actinomyces sp. dk561	308	397	693	422	690	792	424	606	7	19
Actinomyces sp. oral taxon 414	691	609	711	1718	329	732	408	506	79	227
Actinomyces sp. oral taxon 897	243	305	401	445	201	443	277	469	13	20
Actinomyces sp. Z16	310	478	673	476	360	557	555	913	25	40
Actinomyces tangfeifanii	210	158	997	218	135	248	129	97	16	178
Actinomyces viscosus	305	260	1753	1097	214	359	327	317	107	72
Actinoplanes derwentensis	331	560	640	954	1169	1337	989	1135	47	63
Actinoplanes sp. N902-109	712	793	425	714	697	899	847	989	22	34
Actinoplanes sp. OR16	594	800	402	1892	1118	1574	778	1094	9	46
Actinopolymorpha singaporensis	211	181	135	107	218	457	308	364	12	39
Actinopolyspora erythraea	122	155	100	77	232	403	213	429	12	51
Actinosynnema pretiosum	206	243	154	364	218	402	266	358	6	5
Actinotignum schaalii	176	124	533	149	253	203	186	281	10	126
Advenella kashmirensis WT001	157	140	272	229	608	579	376	204	313	469
Advenella mimigardefordensis DPN7	160	187	282	1124	366	573	205	160	289	638
Aeribacillus pallidus	259	272	1016	634	921	1000	626	449	403	1496
Aerococcaceae bacterium ZY16052	796	307	829	782	165	375	588	307	137	398
Aerococcus christensenii	312	229	229	408	323	368	353	234	346	409
Aerococcus sanguinicola	331	479	649	681	467	875	549	408	238	982
Aerococcus urinae	143	206	434	392	339	305	437	231	266	624
Aerococcus urinaeequi	70	328	826	423	136	153	92	88	69	283
Aerococcus urinaehominis	77	200	382	330	427	392	286	121	283	370
Aerococcus viridans	66	83	501	1810	394	261	392	358	5	271
Aeromicrobium choanae	233	332	890	657	706	767	319	501	290	571
Aeromicrobium erythreum	192	546	68	77	296	301	252	440	2	7
Aeromicrobium sp. 592	193	318	256	465	434	483	319	360	7	17
Aeromicrobium sp. A1-2	118	194	253	129	145	347	244	390	35	65
Aeromonas hydrophila 4AK4	95	99	188	236	74	110	109	95	40	47
Aeromonas hydrophila YL17	27	238	93	854	53	106	79	112	5	34
Aeromonas media WS	75	82	171	164	167	330	155	152	24	44
Aggregatibacter aphrophilus ATCC 33389	32	33	656	90	12	35	104	64	0	7
Aggregatibacter aphrophilus NJ8700	76	84	688	81	29	86	123	29	17	62
Aggregatibacter segnis ATCC 33393	528	518	786	536	159	242	545	151	341	946
Agrobacterium larrymoorei	191	225	911	387	309	341	260	425	252	499
Agrobacterium rhizogenes	523	390	166	107	343	520	222	237	18	87
Agrobacterium sp. RAC06	316	666	893	877	667	698	366	1186	441	626
Agrobacterium sp. T29	99	53	105	714	215	268	100	121	47	187
Agrococcus carbonis	148	181	211	200	151	105	236	308	4	15
Agrococcus jejuensis	416	446	478	1391	568	710	427	680	4	5
Agrococcus sp. SGAir0287	313	451	152	75	115	185	222	408	2	12
Agromyces aureus	278	564	214	60	380	593	623	651	2	18
Agromyces flavus	279	210	182	315	127	165	207	326	2	4
Agromyces sp. FW100M-8	258	382	415	323	159	167	200	372	20	35
Agromyces sp. HY052	168	112	598	542	218	256	145	245	365	68
Agromyces sp. LHK192	155	220	296	1325	140	273	189	305	7	11
Agromyces sp. MF30-A	102	119	46	50	330	257	414	226	8	7
Akkermansia glycaniphila	673	986	439	746	440	521	407	891	957	1396
Akkermansia muciniphila	2251422	2627043	16719	16995	12849	15515	13389	977992	3529	7869
Alcanivorax dieselolei B5	160	236	262	196	430	648	197	414	446	616
Alcanivorax pacificus W11-5	162	273	118	224	728	831	433	398	119	993
Aliivibrio fischeri MJ11	33	36	55	181	74	172	124	122	401	643
Aliivibrio fischeri SR5	18	92	7	294	157	118	46	49	29	269
Alkalilimnicola ehrlichii MLHE-1	257	455	134	1066	392	708	446	707	37	36
Alloactinosynnema sp. L-07	384	584	72	192	645	877	565	995	42	25
Allochromatium vinosum DSM 180	649	510	672	615	709	651	350	346	6	113
Allokutzneria albata	352	317	430	594	705	928	592	681	137	83
Aminobacterium colombiense DSM 12261	91	82	370	190	231	179	114	89	319	732
Aminomonas paucivorans DSM 12260	419	704	560	697	427	887	455	883	131	2299
Amycolatopsis albispora	1024	1467	584	520	781	1045	742	1155	324	105
Amycolatopsis keratiniphila	391	433	372	1617	345	554	230	618	18	56
Amycolatopsis mediterranei	545	574	611	956	938	996	620	1117	88	261
Amycolatopsis orientalis	224	283	63	212	381	482	481	560	95	94
Amycolatopsis sp. AA4	373	561	101	206	512	572	548	583	15	37
Amycolatopsis sp. BJA-103	365	475	376	473	201	500	402	603	45	49
Anabaena sp. 90	80	158	72	141	179	482	123	91	387	802
Anabaena sp. WA102	76	108	25	26	161	286	225	180	190	277
Anaerobutyricum hallii	199124	159349	127966	553877	509421	364514	358227	261041	38048	364742
Anaerococcus mediterraneensis	7248	478	1133	1145	579	985	2053	503	142	584
Anaerolineaceae bacterium oral taxon 439	628	830	873	1197	976	1364	970	1312	720	838
Anaerostipes hadrus	158617	470748	136977	119707	1816892	1156285	1101307	288890	60620	1687846
Anaerostipes rhamnosivorans	8905	11459	260331	105673	21858	20224	26183	13283	55701	49084
Anoxybacillus amylolyticus	399	429	559	631	744	863	474	436	603	1216
Anoxybacillus flavithermus	136	203	113	206	70	341	177	201	54	768
Anoxybacter fermentans	462	1095	1141	1175	872	1346	865	1131	440	1411
Aquabacterium olei	250	301	935	424	500	386	396	420	35	104
Aquifex aeolicus VF5	38	327	187	235	123	402	136	149	88	185
Arcanobacterium haemolyticum	295	128	1454	405	391	569	500	365	65	81
Arcanobacterium phocae	206	83	531	393	256	261	157	229	16	234
Archaeoglobus profundus DSM 5631	57	37	252	47	144	55	45	92	185	391
Archaeoglobus sulfaticallidus PM70-1	35	62	14	164	121	161	141	118	66	132
Aromatoleum aromaticum EbN1	225	232	1123	1011	324	290	312	354	291	504
Arsenicicoccus sp. oral taxon 190	299	347	836	571	433	607	353	529	11	24
Arthrobacter alpinus	594	858	1068	831	877	988	704	531	392	569
Arthrobacter crystallopoietes	399	463	616	345	905	884	462	535	19	56
Arthrobacter sp. 24S4-2	251	265	468	1197	456	676	371	699	29	614
Arthrobacter sp. DCT-5	147	208	457	286	267	707	221	218	114	183
Arthrobacter sp. ERGS1:01	625	732	367	621	230	369	386	1120	23	103
Arthrobacter sp. FB24	235	316	249	196	241	420	169	300	14	43
Arthrobacter sp. PAMC 25486	237	379	746	306	598	405	208	336	42	91
Arthrobacter sp. PAMC25564	235	246	305	398	469	352	220	213	125	202
Arthrobacter sp. PGP41	364	750	454	210	316	211	262	207	65	86
Arthrobacter sp. QXT-31	464	462	690	469	599	664	384	394	134	141
Arthrobacter sp. U41	322	350	217	71	722	687	399	558	12	88
Arthrobacter sp. YC-RL1	513	656	551	351	797	937	623	738	264	165
Arthrobacter sp. YN	255	338	99	559	347	888	304	382	18	57
Asaia bogorensis NBRC 16594	112	199	40	85	223	257	253	353	9	39
Asticcacaulis excentricus CB 48	169	352	256	491	417	475	217	317	17	46
Aurantimicrobium sp. MWH-Mo1	46	61	272	276	131	198	39	36	64	63
Auraticoccus monumenti	485	687	218	361	478	822	362	644	45	26
Auricoccus indicus	62	98	772	569	427	724	672	346	337	876
Auritidibacter sp. NML130574	387	251	169	281	108	220	132	113	82	85
Austwickia chelonae	156	118	141	359	187	277	122	177	115	182
Azorhizobium caulinodans ORS 571	330	512	990	1036	515	647	555	785	138	138
Azospira oryzae PS	310	427	783	958	698	838	517	528	59	207
Azospirillum brasilense Sp245	170	251	7	134	133	249	133	199	10	10
Azospirillum lipoferum 4B	296	491	311	1096	667	732	304	603	6	40
Azospirillum sp. B510	1603	1181	673	685	427	754	364	628	475	710
Azotobacter chroococcum	91	123	169	217	305	392	359	412	66	61
Azotobacter vinelandii	198	321	463	589	305	328	296	487	69	107
Bacillus asahii	261	290	1274	987	826	824	726	547	354	1563
Bacillus beveridgei	447	959	1237	894	823	851	951	651	287	1384
Bacillus butanolivorans	153	458	853	729	532	546	594	545	163	1066
Bacillus ciccensis	499	336	2089	1067	788	1279	743	498	714	1964
Bacillus circulans	457	629	1669	1329	949	1137	799	1128	463	1327
Bacillus clausii	895	765	1464	1190	654	783	829	864	2164	3759
Bacillus coagulans	1528	1968	2211	2615	1188	1598	1049	888	1873	3580
Bacillus cohnii	704	705	717	397	501	976	515	400	352	1039
Bacillus filamentosus	258	384	945	762	568	907	851	724	319	1356
Bacillus flexus	245	545	818	568	884	1127	638	679	228	946
Bacillus foraminis	735	768	1243	1133	1240	1329	1015	734	464	1259
Bacillus freudenreichii	163	551	687	1003	674	793	605	708	937	1594
Bacillus glycinifermentans	581	1204	926	1655	1614	1853	936	974	1131	2139
Bacillus gobiensis	839	1121	722	718	1111	1233	607	438	362	1550
Bacillus halodurans	323	311	395	547	624	932	426	508	241	1046
Bacillus horikoshii	462	469	811	2304	764	1535	807	606	779	1317
Bacillus jeotgali	636	1258	749	670	1090	979	764	585	264	772
Bacillus kochii	294	303	1173	1138	570	508	405	455	691	1509
Bacillus krulwichiae	189	218	637	760	509	735	742	302	71	883
Bacillus lentus	368	506	959	560	927	1391	660	483	972	1075
Bacillus litoralis	608	654	2214	1850	917	1211	924	723	668	1760
Bacillus marisflavi	512	396	1091	970	437	753	683	330	713	1484
Bacillus megaterium	250	569	858	761	473	803	674	482	105	350
Bacillus mesonae	471	831	1598	2409	1170	1526	952	1068	687	1838
Bacillus muralis	231	251	1258	771	716	712	398	359	1270	2547
Bacillus pumilus	324	639	1162	1623	881	1222	960	1185	286	1664
Bacillus safensis	141	165	755	444	279	470	786	750	68	999
Bacillus simplex	175	447	537	1147	316	499	562	476	1252	1350
Bacillus smithii	230	313	892	1134	730	951	491	463	179	1038
Bacillus sp. 1NLA3E	524	504	741	1778	647	744	547	516	590	996
Bacillus sp. FJAT-18017	617	608	1001	1091	1120	1489	1210	823	1188	2366
Bacillus sp. FJAT-22090	1322	893	610	605	481	656	648	447	58	761
Bacillus sp. FJAT-42376	511	665	960	1880	1222	1345	1142	588	243	657
Bacillus sp. FJAT-45348	217	370	807	889	486	707	551	436	645	1511
Bacillus sp. OxB-1	582	725	854	1559	865	840	519	469	621	1318
Bacillus sp. WP8	29	124	103	302	144	197	146	89	31	60
Bacillus sp. X1(2014)	282	238	1583	641	600	736	430	346	547	1263
Bacillus sp. Y1	344	399	944	1915	503	957	727	1264	306	675
Bacillus thermoamylovorans	306	563	2336	1926	1059	1254	1049	652	1140	2733
Bacillus thermocopriae	90	98	175	237	214	194	202	120	264	809
Bacillus weihaiensis	892	1462	1664	1687	924	932	881	844	884	2106
Bacillus xiamenensis	182	409	482	762	777	665	473	398	348	826
Bartonella australis Aust/NH1	24	240	319	147	164	104	50	41	84	104
Bartonella clarridgeiae 73	67	101	44	245	28	285	33	42	3	469
Bartonella schoenbuchensis R1	65	234	346	104	160	150	11	24	259	695
Basilea psittacipulmonis DSM 24701	72	182	427	125	78	288	148	74	337	577
Bdellovibrio bacteriovorus str. Tiberius	89	180	408	201	310	312	137	89	267	742
Bdellovibrio bacteriovorus W	78	154	197	213	135	168	143	99	173	418
Bdellovibrio exovorus JSS	116	125	26	891	138	179	118	115	448	887
Bifidobacterium adolescentis	6499	8900	6965	5514	2081045	253281	15924	5591	69	556
Bifidobacterium angulatum	499	556	1011	772	7427	1770	2500	639	107	605
Bifidobacterium animalis	280	208	686	809	968	676	20400	370	391	510
Bifidobacterium asteroides	466	608	332	218	553	901	669	873	13	87
Bifidobacterium bifidum	188084	112555	4839	3429	10941	3323	144878	2133	260	664
Bifidobacterium breve	7792	7156	17423	6573	29451	13300	24494	3993	3205	8293
Bifidobacterium catenulatum	87	107	177	39	1382	272	12158	450	46	65
Bifidobacterium choerinum	352	519	221	231	747	581	669	758	156	251
Bifidobacterium dentium	5006	94607	160704	4833	5588	2219	4957	1437	275	12439
Bifidobacterium gallinarum	619	781	1141	1415	2120	1237	5463	1323	67	181
Bifidobacterium longum	131298	51953	518276	230650	823161	178619	662684	39877	473	1366
Bifidobacterium pseudocatenulatum	3103	3418	2266	2326	6837	2897	771829	23829	248	736
Bifidobacterium pseudolongum	669	1065	497	1374	801	841	724	854	39	4833
Blautia producta	26826	45551	99134	84418	71274	67388	53941	33336	23068	79533
Blautia sp. N6H1-15	19867	41259	74841	92698	88352	74985	70064	40577	40048	135905
Blautia sp. SC05B48	131277	509718	185194	348395	896388	772832	817721	515776	121451	1869407
Borrelia duttonii Ly	31	36	22	150	140	158	120	37	4	476
Borrelia turcica IST7	228	51	81	90	52	130	179	232	86	251
Brachybacterium ginsengisoli	262	294	301	311	193	440	308	456	9	12
Brachybacterium saurashtrense	961	881	440	310	619	803	183	585	292	599
Brachybacterium sp. P6-10-X1	304	337	133	938	647	760	513	639	136	110
Brachybacterium sp. SGAir0954	380	282	420	321	611	806	524	540	7	66
Brachybacterium sp. VM2412	270	326	61	108	235	473	215	241	10	10
Brachybacterium sp. VR2415	295	288	308	318	232	367	162	364	115	327
Brachyspira intermedia PWS/A	209	299	1079	518	261	405	338	283	312	1426
Brachyspira murdochii DSM 12563	1049	978	541	554	565	839	561	344	59	530
Brachyspira pilosicoli B2904	34	105	322	127	68	76	43	58	151	271
Brachyspira pilosicoli WesB	191	457	147	38	75	131	48	80	370	538
Bradymonas sediminis	320	406	359	490	474	672	355	493	5	56
Bradymonas sp. YN101	355	692	262	1495	619	891	465	758	141	90
Bradyrhizobium japonicum SEMIA 5079	59	35	271	125	111	47	41	179	187	449
Bradyrhizobium oligotrophicum S58	227	317	371	1077	720	901	359	429	112	154
Brevefilum fermentans	151	260	125	328	226	378	205	298	25	176
Brevibacillus agri	948	1133	1006	1021	1315	1363	894	858	148	716
Brevibacillus brevis	1060	582	1451	1886	982	1067	737	654	414	640
Brevibacillus formosus	171	196	442	272	441	332	286	183	69	98
Brevibacillus laterosporus	876	1648	2865	2470	2058	2011	1749	1787	1018	2378
Brevibacillus sp. SCSIO 07484	504	825	714	833	835	978	632	652	297	625
Brevibacterium aurantiacum	192	169	349	374	237	536	384	682	42	116
Brevibacterium linens	389	525	516	1082	563	880	606	870	63	104
Brevibacterium sandarakinum	62	158	338	396	216	286	207	249	51	90
Brevibacterium siliguriense	187	183	363	1978	243	226	178	240	125	69
Brevibacterium sp. CS2	358	359	499	243	303	699	410	654	265	402
Brevundimonas subvibrioides ATCC 15264	701	553	225	378	705	899	449	688	110	52
Brochothrix thermosphacta	583	458	801	1343	440	786	828	577	232	1305
Buchnera aphidicola (Cinara pseudotaxifoliae)	13	6	37	985	7	55	3	25	0	22
Buchnera aphidicola (Schlechtendalia chinensis)	63	50	13	52	23	47	60	199	249	391
Burkholderia cenocepacia	416	450	872	1627	664	861	551	1204	62	334
Burkholderia cepacia	234	189	464	692	166	276	223	387	48	56
Burkholderia contaminans	179	194	290	354	255	333	209	359	5	5
Burkholderia diffusa	250	236	156	142	147	191	77	197	40	84
Burkholderia gladioli BSR3	57	50	99	227	86	183	193	158	12	11
Burkholderia lata	318	305	570	1473	367	598	356	444	17	34
Burkholderia metallica	379	355	20	28	45	72	234	370	6	41
Burkholderia multivorans	418	333	1154	2066	1197	930	586	581	153	286
Burkholderia oklahomensis	80	53	166	172	190	135	169	121	5	7
Burkholderia pseudomallei	254	240	367	473	363	418	373	573	26	51
Burkholderia pyrrocinia	219	288	259	210	432	482	307	270	144	141
Burkholderia seminalis	168	179	439	379	301	301	186	215	2	8
Burkholderia sp. BDU8	146	173	143	147	192	199	140	150	6	44
Burkholderia sp. LA-2-3-30-S1-D2	79	101	169	238	245	403	427	468	95	56
Burkholderia sp. NRF60-BP8	74	80	132	104	160	316	176	383	232	360
Burkholderia stabilis	180	263	677	542	219	498	227	436	31	31
Burkholderia stagnalis	269	206	267	1399	68	158	271	267	2	7
Burkholderia territorii	176	281	84	449	213	364	98	212	122	55
Burkholderia thailandensis	300	215	316	347	208	280	325	447	228	156
Burkholderia ubonensis	589	549	730	1158	514	846	551	949	17	110
Burkholderia vietnamiensis	194	78	126	82	175	210	129	140	344	518
Butyrivibrio fibrisolvens	5468	12233	13458	40204	18982	19976	17388	11236	7169	23318
Butyrivibrio hungatei	4074	8237	12130	29228	14185	16459	14050	9698	8112	21540
Caldicellulosiruptor changbaiensis	176	545	346	644	399	794	399	377	164	535
Calditerrivibrio nitroreducens DSM 19672	855	490	378	476	311	249	239	322	724	959
Caldithrix abyssi DSM 13497	426	460	266	1032	269	522	208	401	311	570
Caloramator sp. E03	730	1475	2436	1835	949	1594	1550	1255	382	2185
Calothrix sp. 336/3	62	104	220	478	264	409	131	260	167	229
Calothrix sp. NIES-2098	492	555	263	1271	191	591	145	121	189	430
Calothrix sp. NIES-2100	158	117	199	523	523	634	306	196	242	849
Calothrix sp. NIES-3974	52	122	204	1196	249	447	482	422	112	251
Calothrix sp. PCC 7507	122	137	270	274	441	997	253	266	285	322
Campylobacter coli	892	1329	7449	4272	4255	3771	3654	2833	596	1711
Campylobacter concisus	128	1078	770	1646	393	337	532	1056	136	897
Campylobacter fetus	229	580	64	257	137	171	119	46	276	735
Campylobacter gracilis	443	461	203	132	83	182	82	135	252	516
Campylobacter helveticus	141	45	24	227	172	299	126	327	72	238
Campylobacter hepaticus	50	165	182	288	84	104	106	180	57	135
Campylobacter iguaniorum	251	191	60	194	189	354	182	248	313	517
Campylobacter insulaenigrae	73	66	423	266	80	174	78	64	38	305
Campylobacter jejuni	2923	1258	600	972	3337	4650	1946	595	537	2159
Campylobacter lari	130	97	376	156	115	267	226	266	790	1097
Campylobacter showae	95	73	231	2304	98	213	103	94	95	10225
Campylobacter sp. RM16704	35	37	103	294	104	135	80	44	163	309
Campylobacter sp. RM8964	24	49	17	79	311	558	72	45	26	30
Campylobacter sputorum	521	298	140	299	183	447	160	164	372	654
Campylobacter upsaliensis	33	117	57	60	112	197	38	40	262	720
Candidatus Arthromitus sp. SFB-rat-Yit	608	791	624	535	598	1204	619	653	32	835
Candidatus Desulfovibrio trichonymphae	636	580	84	912	370	491	335	791	86	176
Candidatus Evansia muelleri	19	15	18	789	28	56	41	23	1	28
Candidatus Ishikawaella capsulata Mpkobe	28	24	213	70	87	79	99	92	91	235
Candidatus Koribacter versatilis Ellin345	136	102	45	381	297	399	342	466	45	116
Candidatus Kuenenia stuttgartiensis	252	327	369	304	496	423	266	330	89	321
Candidatus Liberibacter africanus PTSAPSY	77	90	101	85	104	135	111	139	119	134
Candidatus Liberibacter solanacearum CLso-ZC1	49	655	36	14	24	87	12	135	5	14
Candidatus Methanomethylophilus alvus	140	196	227	438	106	159	171	264	27	48
Candidatus Methanoplasma termitum	86	397	211	270	318	212	161	69	11	530
Candidatus Midichloria mitochondrii IricVA	18	28	70	804	121	134	36	56	68	164
Candidatus Nitrosocosmicus franklandus	118	115	369	272	182	163	113	127	133	204
Candidatus Pelagibacter ubique HTCC1062	64	39	163	78	62	222	235	93	16	82
Candidatus Planktophila dulcis	109	83	269	286	130	248	123	91	21	85
Candidatus Planktophila lacus	33	139	216	753	82	134	75	69	14	301
Candidatus Planktophila limnetica	51	23	373	94	124	181	83	109	154	319
Candidatus Planktophila sulfonica	90	60	310	177	84	106	86	60	16	63
Candidatus Planktophila versatilis	313	497	36	309	198	424	163	279	108	242
Candidatus Promineofilum breve	496	752	365	762	869	1409	580	710	60	148
Candidatus Protochlamydia naegleriophila	115	77	156	132	34	96	40	49	479	655
Candidatus Puniceispirillum marinum IMCC1322	100	438	75	798	216	281	233	288	143	153
Candidatus Ruthia magnifica str. Cm (Calyptogena magnifica)	33	21	163	307	60	225	168	223	9	40
Candidatus Sodalis pierantonius str. SOPE	175	196	52	123	75	166	62	171	27	150
Candidatus Solibacter usitatus Ellin6076	1111	1180	212	1052	1084	974	301	676	385	693
Candidatus Symbiobacter mobilis CR	200	361	410	424	216	303	84	267	130	151
Caproiciproducens sp. NJN-50	8981	10195	4397	6913	11767	11653	5526	5569	887	6453
Carnobacterium divergens	265	500	1415	1211	445	823	687	425	208	1489
Carnobacterium maltaromaticum	282	548	1018	835	477	639	527	371	196	964
Carnobacterium sp. 17-4	153	358	1148	840	239	395	281	185	116	709
Carnobacterium sp. CP1	277	208	883	971	498	644	757	425	561	2220
Castellaniella defragrans 65Phen	582	557	988	984	684	683	469	814	287	360
Cellulomonas fimi	254	256	343	318	357	426	487	767	7	31
Cellulomonas sp. PSBB021	208	155	148	904	262	441	229	434	4	9
Cellulomonas sp. Z28	273	321	601	552	281	469	241	571	8	26
Cellulosilyticum sp. WCF-2	1732	1567	6629	12978	1756	3387	2571	1600	1382	3182
Cellulosimicrobium cellulans	355	351	401	1184	247	406	383	598	94	150
Cellulosimicrobium sp. TH-20	213	284	392	332	139	115	256	292	9	9
Cellvibrio japonicus Ueda107	68	103	389	312	341	361	207	334	250	453
Cetia pacifica	77	76	83	217	89	209	104	102	35	108
Chania multitudinisentens RB-25	104	395	277	1287	225	289	302	383	198	450
Christensenella massiliensis	3838	5462	21278	9566	8056	9978	5791	5453	1973	5408
Christensenella minuta	68521	22822	5334	12111	42084	47350	29426	17269	1126	13603
Christensenella sp. Marseille-P3954	7783	9509	5615	5721	7540	12625	9997	8337	1012	2397
Chromobacterium rhizoryzae	203	333	381	1517	518	652	345	329	27	78
Chromobacterium sp. ATCC 53434	310	370	441	357	584	635	260	452	14	46
Chromobacterium vaccinii	627	683	671	2146	742	858	558	760	93	129
Chromobacterium violaceum	166	236	583	637	531	571	525	397	9	85
Chromohalobacter salexigens DSM 3043	143	131	394	584	571	404	272	221	21	143
Citrobacter amalonaticus Y19	128	201	163	157	207	421	161	142	86	114
Citrobacter freundii	259	646	486	1109	575	749	718	404	501	1042
Citrobacter freundii complex sp. CFNIH2	54	60	336	289	60	46	29	19	61	50
Citrobacter rodentium ICC168	237	230	291	1215	298	606	447	548	213	298
Citrobacter werkmanii	157	197	146	121	236	265	152	180	379	383
Clavibacter michiganensis	297	207	330	278	125	243	287	471	3	20
Clostridiaceae bacterium 14S0207	655	482	3669	1553	1214	1534	1111	705	568	1642
Clostridiales bacterium 70B-A	790	1536	4484	4568	2488	3628	2708	2089	1065	4629
Clostridiales bacterium CCNA10	133311	151235	119677	105639	153947	234557	154678	171301	21381	36982
Clostridioides difficile	50872	80099	899406	102403	134688	151893	148367	107003	89458	87789
Clostridium aceticum	773	1192	2345	2545	1282	2025	1683	1266	583	2233
Clostridium acetobutylicum	703	1291	4020	2261	974	1615	1581	923	1220	2941
Clostridium argentinense	2350	2765	8105	3896	2777	2950	2712	1899	1659	4039
Clostridium baratii	885	1063	7732	2891	1177	2153	2639	1280	329	1586
Clostridium beijerinckii	1241	1952	4889	3637	1958	3687	2634	2044	668	4101
Clostridium bornimense	910	1029	6151	3862	2022	3066	2686	1725	644	4024
Clostridium botulinum	5226	5735	21183	9089	5210	8257	7630	5134	4276	11588
Clostridium butyricum	1980	2328	12627	9392	3927	6388	6169	4037	1997	9760
Clostridium chauvoei	1031	640	6485	1785	905	1872	2020	836	481	1927
Clostridium cochlearium	736	605	2695	1446	679	956	1027	685	254	925
Clostridium drakei	332	288	1887	1079	581	859	912	529	709	1039
Clostridium formicaceticum	643	1034	2388	2525	1569	1883	1149	895	1064	2024
Clostridium isatidis	918	967	6843	2925	1292	2080	2180	1389	266	2262
Clostridium kluyveri	1445	1933	5480	3018	2132	3798	2390	1863	1437	4539
Clostridium novyi	444	389	2668	1609	672	1035	1262	754	343	1199
Clostridium pasteurianum	910	1088	3926	2728	1720	2557	2467	1954	544	2716
Clostridium perfringens	2738	7262	48987	9676	4613	4659	6620	4261	2626	6799
Clostridium saccharobutylicum	2817	2740	6746	3414	1991	3510	2951	2014	541	3182
Clostridium saccharoperbutylacetonicum	1235	1572	5698	3967	2438	3631	3401	1835	1428	4829
Clostridium scatologenes	397	408	1935	772	821	1071	923	563	192	965
Clostridium septicum	658	543	9390	2290	1136	1847	2036	1074	384	2160
Clostridium sp. AWRP	702	707	2613	2557	1191	1654	1191	782	1420	3789
Clostridium sp. BNL1100	1583	2703	2111	3561	2687	8296	2069	1613	990	3751
Clostridium sp. CT4	1357	1440	6779	3996	1425	2678	2450	1935	1807	3492
Clostridium sp. DL-VIII	1104	1473	5663	3901	2046	3350	4072	2517	815	4895
Clostridium sp. JN-1	772	1153	3020	1811	1252	2159	2087	1484	1457	3581
Clostridium sp. JN-9	1044	1674	4826	3039	1217	2085	1583	989	677	3403
Clostridium sp. JN500901	605	798	2867	1751	2178	2306	1588	1120	205	2959
Clostridium sp. MF28	93	131	311	316	177	411	284	154	216	630
Clostridium sp. SY8519	11762	14929	41003	26299	35917	40307	41209	25077	12670	36448
Clostridium sp. SYSU GA15002T	877	2122	3843	3459	2453	3235	2008	1540	1495	3416
Clostridium sporogenes	6787	36274	21404	30856	49586	95370	35615	19311	1195	9549
Clostridium taeniosporum	563	574	5133	2243	939	1687	1743	973	1367	2734
Clostridium tetani	433	1119	2819	1645	782	1328	997	689	1521	3486
Clostridium tyrobutyricum	1032	1273	3714	3648	1572	2369	1900	1488	1023	3466
Cohnella sp. 18JY8-7	2644	2956	1231	1516	1064	857	1175	1773	301	811
Cohnella sp. HS21	781	1014	1284	1442	1177	1252	902	769	492	1020
Collimonas fungivorans Ter331	154	123	362	425	228	225	242	206	274	493
Collinsella aerofaciens	1185928	355915	535356	494751	708818	480536	1259546	196515	1573	1851
Colwellia psychrerythraea 34H	293	205	529	337	306	291	184	192	619	1148
Comamonas terrigena NBRC 13299	788	936	772	989	943	828	373	377	23	118
Comamonas testosteroni P19	58	79	38	532	23	58	121	194	2	12
Comamonas testosteroni TK102	365	762	341	1232	490	694	301	481	51	133
Congregibacter litoralis KT71	201	239	122	474	275	428	227	221	14	53
Coriobacteriaceae bacterium 68-1-3	1160	1239	617	1440	1532	2078	1668	1598	648	1343
Corynebacterium ammoniagenes	199	319	102	650	799	540	385	523	148	136
Corynebacterium atypicum	238	167	470	561	251	290	342	261	291	108
Corynebacterium camporealensis	187	265	925	472	534	498	365	327	166	568
Corynebacterium choanis	214	223	254	374	225	241	168	283	12	12
Corynebacterium crudilactis	77	28	550	156	286	172	110	92	318	556
Corynebacterium cystitidis	148	140	390	214	83	307	124	102	32	67
Corynebacterium diphtheriae	254	296	1119	561	208	306	353	385	51	82
Corynebacterium epidermidicanis	93	69	272	1230	216	181	150	637	8	293
Corynebacterium flavescens	163	231	281	64	263	353	161	249	126	44
Corynebacterium geronticis	139	101	145	94	107	148	149	117	6	20
Corynebacterium glutamicum	418	313	310	509	950	791	131	132	65	508
Corynebacterium imitans	186	433	419	496	279	615	347	651	5	15
Corynebacterium jeikeium	182	233	953	523	732	731	550	313	494	651
Corynebacterium kutscheri	200	208	356	202	366	540	188	172	9	91
Corynebacterium matruchotii	100	153	57	135	106	137	193	230	16	22
Corynebacterium mustelae	390	287	322	407	196	253	58	128	115	141
Corynebacterium mycetoides	138	130	399	152	58	108	89	125	2	7
Corynebacterium pelargi	137	391	92	97	111	185	79	131	1	20
Corynebacterium phocae	214	179	205	303	160	149	225	111	103	333
Corynebacterium provencense	121	71	278	766	132	292	221	218	8	29
Corynebacterium pseudopelargi	22	38	235	106	253	198	110	137	1	10
Corynebacterium pseudotuberculosis	55	42	236	553	52	208	81	65	75	268
Corynebacterium renale	139	117	279	430	102	160	149	258	8	25
Corynebacterium riegelii	217	274	1211	781	259	549	256	306	67	120
Corynebacterium segmentosum	223	283	743	581	228	189	141	367	303	489
Corynebacterium simulans	362	341	1675	300	551	636	313	268	612	335
Corynebacterium singulare	134	213	300	327	365	306	379	300	1	10
Corynebacterium sp. 2069/2	297	332	245	190	404	292	280	266	25	206
Corynebacterium sp. 2183	123	173	288	65	65	144	123	168	8	14
Corynebacterium sp. 2184	190	189	55	425	223	378	314	275	1	5
Corynebacterium sp. NML98-0116	114	189	866	193	115	280	769	746	24	110
Corynebacterium stationis	110	162	572	253	444	357	267	113	18	274
Corynebacterium striatum	263	215	713	414	414	310	218	325	62	192
Corynebacterium testudinoris	55	71	463	339	318	449	248	389	270	76
Corynebacterium ulcerans	404	683	300	414	432	557	329	236	85	350
Corynebacterium urealyticum	93	105	618	338	74	206	131	195	5	5
Corynebacterium ureicelerivorans	199	238	195	716	238	329	204	372	14	8
Corynebacterium uterequi	182	634	218	176	567	763	314	545	447	565
Corynebacterium xerosis	206	287	321	464	281	395	192	320	136	107
Cronobacter condimenti 1330	132	209	125	216	222	426	258	259	59	94
Cronobacter muytjensii ATCC 51329	194	284	351	196	474	470	312	453	71	22
Cronobacter turicensis z3032	80	149	134	101	186	213	145	144	28	46
Cronobacter universalis NCTC 9529	83	122	88	147	98	178	61	152	63	100
Cryobacterium arcticum	114	113	269	248	119	261	175	161	77	85
Cryobacterium sp. GCJ02	56	54	176	952	68	97	157	237	102	71
Cryobacterium sp. LW097	125	122	52	157	222	247	187	346	13	7
Cupriavidus gilardii CR3	226	377	706	896	694	774	356	474	62	59
Cupriavidus metallidurans CH34	430	265	329	308	87	44	17	33	9	15
Cupriavidus necator H16	177	149	463	401	291	501	339	378	18	14
Cupriavidus necator N-1	156	198	132	185	96	237	181	295	4	11
Cupriavidus pinatubonensis JMP134	188	173	462	503	227	423	309	424	584	999
Curtobacterium pusillum	585	279	221	939	254	494	126	277	3	21
Curtobacterium sp. BH-2-1-1	74	111	172	103	172	172	143	198	324	43
Curtobacterium sp. MR_MD2014	138	167	164	221	111	185	135	262	2	6
Curtobacterium sp. SGAir0471	135	122	165	125	157	203	184	306	4	22
Cutibacterium acnes	279	635	980	1325	446	654	327	292	110	80
Cutibacterium avidum	143	150	445	121	249	308	294	249	8	70
Cutibacterium granulosum	132	136	886	1000	330	237	69	89	143	378
cyanobacterium endosymbiont of Epithemia turgida isolate EtSB Lake Yunoko	38	48	56	134	39	241	144	243	11	64
Cyanobium sp. NIES-981	763	1020	70	278	355	611	412	429	16	54
Cycloclasticus zancles 78-ME	13	11	78	234	2	4	72	801	5	19
Dechloromonas aromatica RCB	234	409	648	1485	875	891	454	449	403	647
Deferribacter desulfuricans SSM1	272	219	158	431	243	555	313	779	1113	1066
Dehalobacter sp. CF	93	174	275	261	287	430	324	195	44	318
Dehalobacterium formicoaceticum	1340	2080	2229	1489	2873	2670	1894	1510	952	2579
Dehalococcoides mccartyi	551	445	785	1458	606	759	427	321	391	1045
Deinococcus actinosclerus	194	363	318	343	1005	1143	678	608	14	62
Deinococcus ficus	584	597	162	147	421	384	592	895	13	25
Deinococcus irradiatisoli	1060	1075	41	904	474	677	652	1261	15	18
Deinococcus puniceus	154	221	923	331	296	240	286	304	428	642
Deinococcus soli Cha et al. 2016	231	214	48	87	337	322	408	583	23	225
Deinococcus sp. NW-56	789	673	310	633	430	670	353	724	112	72
Deinococcus sp. S14-83	198	262	242	320	452	589	325	364	24	51
Deinococcus swuensis	303	419	201	1831	368	623	235	318	11	70
Deinococcus wulumuqiensis	845	881	281	601	525	682	368	497	55	100
Denitrobacterium detoxificans	1128	1232	1347	1576	1335	1979	1634	2072	367	981
Denitrovibrio acetiphilus DSM 12809	249	666	433	939	478	613	234	290	193	529
Dermabacter vaginalis	371	386	306	131	148	287	142	383	74	92
Dermacoccus nishinomiyaensis	213	199	239	137	111	241	185	346	7	16
Dermatophilus congolensis	138	150	334	327	280	400	171	181	173	118
Desulfatibacillum aliphaticivorans	683	1564	408	1567	631	872	579	773	270	499
Desulfitobacterium hafniense	667	1013	963	1308	1015	1303	801	630	768	913
Desulfobacter hydrogenophilus	457	484	997	1480	427	628	663	518	741	1163
Desulfobulbus oralis	1480	1039	240	506	534	559	510	920	393	1093
Desulfococcus multivorans	288	292	636	602	708	679	216	445	384	838
Desulfotomaculum ferrireducens	513	1040	1599	2154	1363	1051	700	540	887	1829
Desulfovibrio carbinolicus	490	510	130	288	420	639	247	724	80	169
Desulfovibrio desulfuricans	1979	981	440	1551	947	1008	869	2842	75	258
Desulfovibrio fairfieldensis	3570	1656	466	546	1179	1295	1289	5513	101	212
Desulfovibrio ferrophilus	504	292	348	1483	822	832	569	726	217	207
Desulfovibrio piger	4762	2374	1045	2088	1887	2192	1554	9152	238	462
Desulfovibrio sp. FW1012B	767	523	448	425	406	945	391	1393	95	86
Desulfovibrio vulgaris	2952	1131	191	1409	450	510	760	4577	75	48
Desulfurispirillum indicum S5	858	679	782	885	277	530	185	440	414	662
Desulfurobacterium thermolithotrophum DSM 11699	156	209	544	550	534	479	455	270	338	893
Desulfuromonas soudanensis	540	660	482	1090	676	775	677	992	73	179
Desulfuromonas sp. DDH964	514	657	443	301	766	700	346	638	433	191
Devriesea agamarum	87	64	293	738	228	234	236	133	2	44
Dialister pneumosintes	1312	4409	1237	11739	6691	6915	5206	7111	6936	7196
Dialister sp. Marseille-P5638	3569	16781	1819	46954	24936	27098	16067	24041	28814	25002
Dickeya chrysanthemi NCPPB 402	33	53	20	365	215	135	139	229	61	63
Dickeya paradisiaca NCPPB 2511	183	205	292	588	339	341	299	379	293	273
Dickeya zeae NCPPB 3532	460	230	3	4	43	7	22	31	38	445
Dictyoglomus thermophilum H-6-12	107	439	280	263	272	416	182	144	32	206
Dictyoglomus turgidum DSM 6724	416	223	686	464	275	255	491	587	250	734
Dietzia lutea	35	71	155	136	66	231	198	242	8	39
Dietzia psychralcaliphila	105	71	22	225	102	173	166	173	5	12
Dietzia sp. JS16-p6b	181	191	19	266	166	217	99	226	72	85
Dietzia sp. oral taxon 368	183	212	251	214	38	66	85	98	122	83
Dietzia timorensis	196	202	26	78	116	194	100	212	7	58
Dinoroseobacter shibae DFL 12 = DSM 16493	244	303	179	799	461	414	302	520	78	12
Dokdonella koreensis DS-123	743	598	244	335	399	607	544	789	9	147
Dyella japonica A8	303	489	58	1129	535	678	460	525	84	102
Dysosmobacter welbionis	73220	135488	157440	66660	94226	134517	121205	117045	27524	42097
Eggerthella lenta	24369	55461	1733	221751	19913	47491	12469	16818	378	881
Eggerthella sp. YY7918	1930	1839	411	3405	2449	7885	1795	1848	95	615
Egibacter rhizosphaerae	128	126	309	445	367	590	330	632	6	35
Egicoccus halophilus	538	459	142	302	191	301	298	467	4	13
Ehrlichia canis	41	79	35	193	89	118	183	152	77	167
Elusimicrobium minutum Pei191	178	135	95	203	36	69	45	72	11	288
Endozoicomonas montiporae CL-33	242	389	243	911	733	765	334	420	89	356
Ensifer adhaerens	155	182	427	379	347	468	557	692	132	167
Enterobacter asburiae	124	167	512	581	214	332	184	163	39	41
Enterobacter cancerogenus	125	117	1005	171	138	157	297	256	50	22
Enterobacter cloacae	1377	1188	3235	2404	1661	1373	1266	1191	1386	2153
Enterobacter cloacae complex sp.	303	157	430	857	163	293	116	172	44	32
Enterobacter hormaechei	127	79	230	174	204	294	219	98	212	198
Enterobacter kobei	27	58	171	565	72	187	161	81	18	259
Enterobacter ludwigii	112	167	343	1190	221	193	379	315	108	146
Enterobacter roggenkampii	100	307	481	1553	98	167	117	116	39	42
Enterobacteriaceae bacterium ENNIH1	188	355	196	157	391	381	210	145	256	321
Enterobacteriaceae bacterium strain FGI 57	170	87	272	174	341	386	226	192	400	496
Enterococcus avium	534	530	23805	1206	860	1640	1018	610	955	28241
Enterococcus casseliflavus	46	123	190	323	225	318	221	185	381	398
Enterococcus cecorum	7274	6603	3121	4567	1346	3736	2149	1638	552	7073
Enterococcus durans	78	76	375	146	141	100	309	193	37	616
Enterococcus faecalis	1266	1379	2359	2079	1380	1599	1414	903	26400	4827
Enterococcus faecium	4584	8714	8698	12385	18244	17735	11139	9531	7334	135650
Enterococcus gallinarum	57	59	100	97	152	177	42	45	7	314
Enterococcus gilvus	451	558	4749	1071	665	880	703	551	682	4560
Enterococcus hirae	118	246	1353	965	781	629	610	560	252	2219
Enterococcus mundtii	727	803	1133	1128	1017	1310	834	384	990	3405
Enterococcus sp. CR-Ec1	117	153	407	252	145	70	80	41	9	112
Enterococcus sp. FDAARGOS_375	116	114	733	447	210	232	309	179	766	1286
Enterococcus sp. FDAARGOS_553	133	258	163	146	325	504	176	105	91	474
Enterococcus sp. M190262	135	90	499	352	268	231	52	62	230	852
Enterococcus thailandicus	188	195	1170	528	668	733	553	269	196	2937
Enterococcus wangshanyuanii	262	572	986	1225	650	799	792	481	225	2104
Entomoplasma luminosum	56	54	187	466	78	264	98	66	395	234
Ereboglobus luteus	776	778	95	313	256	540	293	624	48	97
Erwinia tasmaniensis Et1/99	251	176	536	205	356	432	253	289	339	587
Erysipelothrix larvae	256	806	804	1491	652	910	522	358	657	738
Erysipelothrix rhusiopathiae	912	534	1869	903	641	842	443	213	659	1704
Erysipelothrix sp. 15TAL0474	208	259	978	624	561	548	369	265	328	1025
Erythrobacter litoralis HTCC2594	172	180	16	267	325	332	221	214	2	17
Escherichia coli APEC IMT5155	171	3	576	4	4	19	38	8	447	23
Escherichia coli O127:H6	125	2	465	8	15	29	33	3	495	16
Escherichia coli UM146	254	2	1021	9	92	62	56	16	677	26
Escherichia coli VR50	117	5	57	1	271	1248	11	4	211	8
Ethanoligenens harbinense	6775	9679	3672	6622	8174	11529	5185	6258	1343	3079
Eubacterium callanderi	2004	6426	3225	8075	2957	6671	3555	4283	1423	5091
Eubacterium limosum	5942	9206	18512	16194	18066	19196	21536	9796	7640	20620
Eubacterium maltosivorans	11222	13099	7740	8365	10972	13821	14797	11576	1975	3558
Euzebya sp. DY32-46	846	777	109	268	640	991	589	875	123	198
Faecalibacterium prausnitzii	741775	2773443	10185444	7380573	6639609	4501037	6642576	4970559	21368	108569
Faecalibaculum rodentium	1326	3061	6338	5898	6538	6146	3920	4160	694	1792
Fastidiosipila sanguinis	2491	836	640	2013	840	1549	858	483	120	1649
Ferrimonas balearica DSM 9799	229	181	908	707	482	442	284	539	345	740
Ferroglobus placidus DSM 10642	327	458	101	16	54	61	136	90	4	122
Fervidobacterium nodosum Rt17-B1	84	173	152	132	212	3421	162	57	181	290
Fervidobacterium pennivorans DSM 9078	74	464	107	62	92	182	174	143	11	403
Fictibacillus arsenicus	486	582	1637	983	1223	1620	926	951	687	1717
Fictibacillus phosphorivorans	260	494	634	1313	1062	1044	949	589	505	2055
Finegoldia magna	1159	220	967	484	143	307	409	111	12	273
Fischerella sp. NIES-3754	480	321	259	385	125	321	170	168	393	702
Fischerella sp. NIES-4106	139	103	134	109	284	544	153	63	435	620
Flaviflexus salsibiostraticola	131	109	684	899	225	271	123	167	28	41
Flaviflexus sp. H23T48	96	68	986	233	78	183	144	130	103	89
Flavonifractor plautii	282357	159562	95924	735348	145965	331869	148452	182027	899674	945501
Flexistipes sinusarabici DSM 4947	95	604	259	346	272	382	295	165	118	387
Francisella persica ATCC VR-331	15	137	109	104	116	623	20	18	5	47
Francisella philomiragia subsp. philomiragia ATCC 25015	10	23	3	2	3	7	53	140	366	590
Francisella tularensis subsp. novicida	74	89	65	43	121	197	178	159	20	55
Frankia casuarinae	174	266	212	289	354	429	279	586	9	34
Frankia inefficax	494	712	686	945	641	776	774	1140	17	100
Frankia sp. EAN1pec	506	609	340	785	801	998	742	1032	70	107
Frankia sp. QA3	396	420	416	865	752	773	361	585	8	9
Frankia symbiont of Datisca glomerata	390	362	182	153	217	472	213	445	36	45
Frankineae bacterium MT45	197	242	302	263	198	184	160	216	6	32
Frateuria aurantia DSM 6220	70	132	251	351	144	286	401	443	20	52
Friedmanniella luteola	341	401	308	759	353	829	370	325	86	51
Friedmanniella sagamiharensis	618	550	149	209	341	628	306	684	44	36
Frondihabitans sp. 762G35	296	347	349	430	250	326	75	310	260	391
Frondihabitans sp. PAMC 28766	289	293	231	966	319	320	342	443	46	115
Fuerstia marisgermanicae	269	311	171	272	374	559	242	345	153	407
Fusobacterium gonidiaformans ATCC 25563	449	329	1500	579	990	1399	764	625	128	556
Fusobacterium hwasookii ChDC F174	74	21	184	671	45	114	79	35	2208	69
Fusobacterium hwasookii ChDC F300	139	40	15	558	76	65	119	31	5426	78
Fusobacterium mortiferum ATCC 9817	327	314	1896	932	683	689	893	567	851	1651
Fusobacterium necrophorum subsp. funduliforme	499	272	209	769	537	521	381	349	541	621
Fusobacterium nucleatum subsp. animalis	3865	296	822	13818	207	689	424	283	194606	1107
Fusobacterium nucleatum subsp. nucleatum	255	215	199	1031	194	285	474	288	4713	304
Fusobacterium nucleatum subsp. polymorphum	729	464	887	13730	260	684	624	728	18525	911
Fusobacterium nucleatum subsp. vincentii	324	205	716	2121	807	748	196	320	6501	226
Fusobacterium ulcerans ATCC 49185	206	357	1135	924	429	692	442	365	210	788
Gallibacterium anatis UMN179	105	118	444	737	387	429	231	211	94	423
Gallionella capsiferriformans ES-2	127	169	394	617	415	462	406	300	184	337
Gardnerella vaginalis	551	487	1125	925	714	1092	484	451	427	911
Gemmata obscuriglobus	445	428	575	717	567	938	514	1039	15	46
Gemmata sp. SH-PL17	335	383	172	178	97	129	243	413	438	652
Gemmatimonas phototrophica	170	197	373	380	398	385	315	266	11	90
Gemmatirosa kalamazoonesis	648	513	311	2487	1090	1076	773	1258	347	642
Geoalkalibacter subterraneus	297	505	544	1851	959	1145	897	1137	473	1152
Geobacillus genomosp. 3	288	301	626	583	666	638	259	430	549	820
Geobacillus sp. WCH70	177	311	381	889	364	545	347	274	40	363
Geobacillus subterraneus	313	672	313	483	468	756	304	278	421	186
Geobacter anodireducens	174	226	433	261	646	439	388	359	179	144
Geobacter pickeringii	606	535	709	2320	595	798	283	436	207	267
Geobacter sp. DSM 9736	605	920	955	2905	374	530	412	451	437	805
Geobacter sp. M18	273	257	402	668	609	1012	645	832	121	237
Geobacter sp. M21	218	289	390	616	505	622	450	555	169	157
Geobacter sulfurreducens	761	985	270	571	703	887	561	747	586	1300
Georgenia sp. Z294	286	208	382	431	78	276	398	622	119	334
Georgenia sp. Z443	231	131	481	364	382	410	164	246	11	29
Georgenia sp. ZLJ0423	244	208	309	374	95	191	300	329	6	15
Geosporobacter ferrireducens	1035	1645	3767	2971	2610	3380	2968	2173	1117	4876
Glaciecola nitratireducens FR1064	310	566	58	149	142	327	50	111	21	724
Gluconacetobacter diazotrophicus PA1 5	1008	872	111	864	391	478	303	304	11	41
Gluconobacter oxydans DSM 3504	144	294	10	16	296	402	84	355	2	34
Glutamicibacter creatinolyticus	182	147	409	190	1134	863	550	489	225	421
Glutamicibacter halophytocola	156	145	417	125	400	390	241	174	25	42
Glutamicibacter nicotianae	166	139	1288	1228	453	403	303	300	115	120
Gordonia alkanivorans	71	116	135	236	155	332	156	250	68	92
Gordonia iterans	111	166	157	300	183	195	159	283	79	76
Gordonia phthalatica	148	213	410	683	607	465	499	450	7	34
Gordonia rubripertincta	117	142	29	102	130	202	139	206	49	35
Gordonia sp. 1D	69	164	199	183	248	212	131	251	6	27
Gordonia sp. KTR9	237	177	283	217	291	391	358	235	11	49
Gordonia sp. MMS17-SY073	325	301	303	281	285	391	292	707	7	55
Gordonia sp. YC-JH1	194	221	237	991	335	425	290	662	400	608
Gordonia terrae	312	358	170	1079	297	661	125	417	26	42
Gordonibacter massiliensis	1168	1635	564	2424	3482	6761	3044	3485	91	80
Gordonibacter urolithinfaciens	1906	24035	609	2291	8030	19664	10280	5770	142	315
Granulicella mallensis MP5ACTX8	534	677	260	737	405	480	274	352	375	481
Granulicella tundricola MP5ACTX9	156	172	187	540	295	567	236	393	176	329
Granulosicoccus antarcticus IMCC3135	207	279	154	905	336	453	356	660	319	208
Gryllotalpicola sp. 2DFW10M-5	340	124	767	228	260	325	442	680	3	12
Gynuella sunshinyii YC6258	257	417	381	879	214	543	345	348	641	434
Haemophilus parainfluenzae T3T1	3088	24878	98976	50006	2869	693	88762	11025	240	418
Hahella chejuensis KCTC 2396	415	286	270	443	113	244	244	248	236	222
Halanaeroarchaeum sulfurireducens	49	36	172	83	56	92	23	56	356	481
Halanaerobium hydrogeniformans	206	391	763	620	527	776	576	590	221	498
Halapricum salinum	33	52	14	31	220	210	229	316	7	24
Haloarcula taiwanensis	57	204	98	530	94	27	64	110	61	114
Halobacillus halophilus	345	584	745	975	736	1000	565	503	187	661
Halobacillus litoralis	803	839	329	772	331	481	399	362	847	1696
Halobacillus mangrovi	145	426	358	744	439	557	803	446	161	285
Halobacterium hubeiense	105	74	15	162	155	131	163	383	10	82
Halobacterium salinarum	205	153	304	396	158	337	92	266	7	21
Halobacterium sp. DL1	59	136	140	134	52	79	193	256	3	3
Halobellus limi	163	193	213	252	111	253	123	410	7	10
Halocella sp. SP3-1	1130	1422	1036	1719	996	1388	1580	1173	373	1362
Halodesulfurarchaeum formicicum	87	150	20	299	158	235	78	112	3	9
Haloferax gibbonsii	94	121	16	82	336	389	285	439	6	22
Halohasta litchfieldiae	442	194	303	141	134	225	238	119	108	80
Halomicrobium mukohataei	204	250	152	308	83	156	178	317	61	23
Halomonas elongata DSM 2581	127	240	829	626	750	635	312	256	78	176
Haloplanus aerogenes	75	143	157	165	43	180	154	298	19	43
Haloprofundus sp. MHR1	144	84	266	134	164	99	252	397	18	35
Halorhodospira halophila SL1	299	212	379	426	209	328	419	648	10	46
Halorubrum ezzemoulense	188	171	26	117	316	231	182	187	10	64
Halorubrum sp. BOL3-1	483	589	46	33	161	323	142	128	7	5
Halorubrum sp. PV6	91	165	252	206	485	244	267	327	6	3
Halorussus sp. RC-68	39	46	12	1141	166	190	51	74	8	53
Halostella sp. DL-M4	94	118	107	262	101	183	100	282	7	68
Haloterrigena jeotgali	25	22	12	192	117	156	169	515	42	69
Halothiobacillus neapolitanus c2	102	163	34	199	172	213	122	241	445	625
Hathewaya histolytica	591	1039	3371	1180	1023	1817	944	765	653	2023
Helicobacter apodemus	33	64	96	91	161	267	58	235	9	379
Helicobacter bilis	115	116	75	241	232	587	269	257	55	95
Helicobacter cholecystus	103	163	216	133	112	218	141	112	6	182
Helicobacter himalayensis	75	126	44	274	203	444	142	188	88	74
Helicobacter mustelae	24	62	88	198	84	100	95	141	83	155
Helicobacter pullorum	94	98	110	54	92	110	114	84	129	310
Helicobacter pylori	927	903	1111	954	714	1318	936	503	677	822
Helicobacter saguini	116	98	158	282	272	536	156	125	22	75
Helicobacter sp. MIT 01-6242	330	412	20	148	356	511	186	138	15	62
Helicobacter typhlonius	105	116	246	231	178	168	40	83	34	170
Herbaspirillum hiltneri N3	374	399	703	1171	677	590	365	410	130	96
Herbinix luporum	2747	4032	10322	12390	8000	10223	7092	4931	4810	15315
Hirschia baltica ATCC 49814	126	242	14	238	138	180	67	196	326	1114
Histophilus somni 129PT	51	43	44	104	53	81	95	157	410	119
Histophilus somni 2336	9	11	68	32	129	73	36	63	206	543
Hoeflea phototrophica DFL-43	110	118	25	420	380	570	257	411	54	120
Humibacter sp. BT305	200	234	243	215	155	250	88	296	7	9
Hungateiclostridium saccincola	914	1750	1571	1600	1387	2496	1746	1244	925	2516
Hungateiclostridium thermocellum	796	3816	1657	2370	2380	3180	1590	1613	906	3025
Hydrogenobacter thermophilus TK-6	122	310	323	203	119	167	51	62	187	501
Hydrogenovibrio crunogenus XCL-2	57	70	86	936	376	570	112	86	249	599
Hyphomicrobium denitrificans 1NES1	163	379	85	189	87	83	178	205	725	1373
Hyphomicrobium denitrificans ATCC 51888	131	148	340	525	301	354	149	298	21	66
Hyphomicrobium nitrativorans NL23	111	60	244	259	93	91	93	344	109	283
Hyphomonas neptunium ATCC 15444	327	447	359	375	270	488	238	382	155	23
Ilyobacter polytropus DSM 2926	377	538	1587	842	706	1367	718	463	1393	2163
Inhella inkyongensis	197	183	592	1130	232	375	283	414	167	186
Intestinimonas butyriciproducens	22405	39895	14577	65279	49359	84883	35755	67299	3447	11538
Intrasporangium calvum	62	96	175	1023	198	353	325	451	6	93
Iodobacter sp. H11R3	74	99	862	841	134	174	207	198	108	275
Janibacter indicus	279	357	442	273	430	532	207	437	5	11
Janibacter limosus	208	199	182	146	194	348	189	383	14	16
Janthinobacterium agaricidamnosum NBRC 102515 = DSM 9628	238	384	411	306	755	585	367	445	36	174
Jatrophihabitans sp. GAS493	151	151	374	459	229	155	210	180	8	42
Jeotgalibaca dankookensis	147	588	888	473	349	663	498	378	432	1113
Jeotgalibaca sp. H21T32	405	532	896	1176	583	719	642	673	407	912
Jeotgalibaca sp. PTS2502	220	674	1624	878	778	817	696	333	380	758
Jeotgalibacillus malaysiensis	457	1019	1164	1358	1319	1833	993	809	332	2149
Jeotgalicoccus saudimassiliensis	316	875	546	815	718	961	579	607	86	396
Jiangella alkaliphila	605	1075	357	562	1037	1137	635	1045	82	72
Jiangella sp. DSM 45060	465	289	284	233	294	598	474	513	91	209
Jonesia denitrificans	53	32	621	400	555	369	321	201	73	146
Jonquetella anthropi DSM 22815	302	297	387	1127	672	913	568	478	221	320
Kangiella koreensis DSM 16069	98	397	26	339	207	256	205	370	105	156
Kibdelosporangium phytohabitans	479	436	640	1135	792	1189	412	653	203	392
Kiritimatiella glycovorans	350	503	226	974	364	515	292	514	16	24
Kitasatospora albolonga	453	412	240	996	416	534	321	355	36	58
Kitasatospora aureofaciens	315	542	973	1078	486	639	513	831	5	50
Kitasatospora sp. MMS16-BH015	408	528	719	604	617	868	656	962	21	31
Klebsiella pneumoniae subsp. pneumoniae	43	50	45	130	16	31	1618	31	297	429
Klebsiella variicola At-22	2	5	27	1	1	7	1213	4	7	0
Kocuria flava	152	294	407	296	189	233	223	220	4	66
Kocuria indica	146	127	478	97	177	257	223	201	10	78
Kocuria palustris	149	179	295	211	925	835	504	368	9	46
Kocuria rosea	438	544	294	344	620	926	365	817	29	229
Kocuria turfanensis	177	361	514	593	392	565	333	364	108	159
Komagataeibacter hansenii ATCC 23769	135	196	240	318	256	267	248	321	12	80
Komagataeibacter medellinensis NBRC 3288	82	157	32	1351	425	359	226	267	24	48
Komagataeibacter xylinus E25	176	306	109	79	115	222	104	225	6	47
Kosmotoga olearia TBF 19.5.1	103	67	347	445	170	201	437	254	51	152
Kurthia sp. 11kri321	501	522	974	824	463	533	525	371	820	951
Kurthia zopfii	494	932	928	534	548	1004	748	355	132	618
Kyrpidia spormannii	169	124	381	100	257	223	159	278	229	439
Labrenzia alexandrii DFL-11	300	263	390	611	220	235	240	401	279	536
Laceyella sacchari	160	192	471	546	279	440	413	256	155	187
Lachnoanaerobaculum umeaense	5634	8235	11736	19995	14610	15647	11966	9845	5296	22990
Lachnoclostridium phocaeense	26327	39427	58635	58914	57701	66877	80443	50704	17063	58530
Lachnoclostridium sp. YL32	61487	63357	575180	354596	54778	65116	50693	41274	1079727	447091
Lachnospiraceae bacterium Choco86	64363	119875	125679	165627	254198	234712	272654	125319	68830	200335
Lachnospiraceae bacterium GAM79	85904	106692	152455	1491376	295723	1539094	272413	543540	73452	276389
Lachnospiraceae bacterium oral taxon 500	3135	3525	4963	6181	6456	9270	6735	4575	1993	7758
Lactobacillus acetotolerans	134	174	197	198	166	372	164	150	53	651
Lactobacillus acidipiscis	2014	1178	374	446	281	645	335	425	100	331
Lactobacillus acidophilus	214	2317	1035	1013	428	469	4698	238	332	967
Lactobacillus agilis	573	514	974	444	457	1786	438	414	534	829
Lactobacillus allii	191	172	919	571	422	448	264	242	310	801
Lactobacillus amylolyticus	98	86	84	246	220	410	83	96	35	241
Lactobacillus amylovorus	237	230	183	746	371	323	911	312	261	223
Lactobacillus animalis	105	201	165	431	500	540	361	1871	102	537
Lactobacillus apis	65	156	291	503	111	259	199	154	20	384
Lactobacillus backii	96	414	504	585	201	371	394	243	223	449
Lactobacillus bombi	127	102	322	312	213	558	260	305	64	300
Lactobacillus brevis	208	411	936	994	650	615	336	358	357	1132
Lactobacillus buchneri	62	95	232	75	181	161	139	113	60	254
Lactobacillus coryniformis	160	52	562	347	213	448	329	277	162	446
Lactobacillus crispatus	192	565	354	425	302	427	373	299	85	355
Lactobacillus crustorum	358	204	635	687	224	389	141	166	278	1121
Lactobacillus curieae	61	376	350	528	145	296	137	82	61	420
Lactobacillus curvatus	245	339	695	468	433	640	552	806	853	1502
Lactobacillus delbrueckii	625	14718	490	845	776	1214	676	845	270	646
Lactobacillus fermentum	361	488	245	321	637	764	16518	514	173	492
Lactobacillus fuchuensis	79	76	660	535	433	363	198	145	109	427
Lactobacillus gasseri	39	83	449	85	275	260	2543	54	109	259
Lactobacillus ginsenosidimutans	223	234	219	284	220	440	509	143	463	895
Lactobacillus heilongjiangensis	151	378	263	437	314	457	307	226	332	804
Lactobacillus helveticus	538	682	282	386	496	604	417	191	80	629
Lactobacillus hordei	220	172	874	867	292	419	583	226	28	494
Lactobacillus jensenii	117	137	375	353	250	357	219	469	145	706
Lactobacillus johnsonii	293	627	775	1717	568	1259	511	423	462	856
Lactobacillus koreensis	579	546	304	418	358	348	304	310	103	523
Lactobacillus kullabergensis	102	119	206	247	92	402	126	172	206	507
Lactobacillus kunkeei	192	92	84	332	156	193	272	127	386	634
Lactobacillus lindneri	30	41	504	328	198	344	109	97	21	251
Lactobacillus murinus	122	686	465	507	202	432	207	373	169	342
Lactobacillus parabuchneri	101	325	442	939	462	673	210	170	68	469
Lactobacillus paracollinoides	76	676	158	599	285	399	241	245	256	485
Lactobacillus paraplantarum	130	215	326	407	218	4702	164	172	31	814
Lactobacillus pentosus	286	4651	816	515	502	686	591	376	852	1013
Lactobacillus plantarum	276	355	591	557	344	528	859	652	144	797
Lactobacillus reuteri	517	821	1096	981	847	1198	901	530	965	1530
Lactobacillus rhamnosus	295	480	924	632	998	675	942	478	228	489
Lactobacillus sakei	141	211	884	459	328	727	531	308	94	511
Lactobacillus salivarius	1261	1265	3028	2898	775	1436	1697	548	1537	2725
Lactobacillus sp. BHWM-4	134	488	324	375	58	135	220	127	92	354
Lactobacillus sp. CBA3605	39	71	232	97	338	231	133	164	26	430
Lactobacillus sp. CBA3606	99	268	506	141	245	402	125	55	74	381
Lactobacillus sp. HBUAS52074	163	269	368	398	212	317	230	231	271	664
Lactobacillus sp. HSLZ-75	49	82	320	195	412	411	250	723	66	323
Lactobacillus terrae	100	115	383	242	549	372	322	196	49	535
Lactobacillus zymae	431	215	126	146	199	281	188	240	53	672
Lactococcus garvieae	741	977	957	982	332	702	451	317	219	1049
Lactococcus lactis	431	830	988	3476	1718	903	1121	3415	946	25214
Lactococcus piscium	235	893	922	1057	443	602	447	308	321	646
Lactococcus raffinolactis	91	88	512	375	280	456	210	227	72	671
Lactococcus sp. 1JSPR-7	123	311	337	1273	187	439	228	254	555	1047
[truncated: 2,222 more rows]
